# Supplementary material for: Genetic diversity of SARS-CoV-2 infections in Ghana from 2020-2021
Source: Nat Commun. 2022 May 6;13:2494. doi: 10.1038/s41467-022-30219-5 (PMC9076825; doi:10.1038/s41467-022-30219-5)
Supplement: Supplementary file 4 — Supplementary Data 1 [file 41467_2022_30219_MOESM4_ESM.xlsx]

## Sheet: GISAID Accessions
Virus.name	AccessionID
hCoV-19/Ghana/1513_S1/2020	EPI_ISL_422382
hCoV-19/Ghana/1565_S13/2020	EPI_ISL_422404
hCoV-19/Ghana/1622_S2/2020	EPI_ISL_422384
hCoV-19/Ghana/1651_S3/2020	EPI_ISL_422387
hCoV-19/Ghana/1659_S14/2020	EPI_ISL_422405
hCoV-19/Ghana/2230_S4/2020	EPI_ISL_422390
hCoV-19/Ghana/2333_S5/2020	EPI_ISL_422394
hCoV-19/Ghana/2573_S27/2020	EPI_ISL_515082
hCoV-19/Ghana/2666_S32/2020	EPI_ISL_515083
hCoV-19/Ghana/2709_S25/2020	EPI_ISL_515084
hCoV-19/Ghana/2828_S6/2020	EPI_ISL_422397
hCoV-19/Ghana/2850_S15/2020	EPI_ISL_422406
hCoV-19/Ghana/2852_S30/2020	EPI_ISL_515085
hCoV-19/Ghana/2853_S7/2020	EPI_ISL_422398
hCoV-19/Ghana/2914_S8/2020	EPI_ISL_422399
hCoV-19/Ghana/2944_S9/2020	EPI_ISL_422400
hCoV-19/Ghana/2986_S10/2020	EPI_ISL_422401
hCoV-19/Ghana/3176_S11/2020	EPI_ISL_422402
hCoV-19/Ghana/3177_S12/2020	EPI_ISL_422403
hCoV-19/Ghana/34927_S20/2020	EPI_ISL_515086
hCoV-19/Ghana/34928_S21/2020	EPI_ISL_515087
hCoV-19/Ghana/34980_S22/2020	EPI_ISL_515088
hCoV-19/Ghana/34983_S40/2020	EPI_ISL_515089
hCoV-19/Ghana/35012_S17/2020	EPI_ISL_515090
hCoV-19/Ghana/35019_S18/2020	EPI_ISL_515091
hCoV-19/Ghana/35183_S24/2020	EPI_ISL_515092
hCoV-19/Ghana/35280_S41/2020	EPI_ISL_515093
hCoV-19/Ghana/35394_S49/2020	EPI_ISL_515094
hCoV-19/Ghana/35466_S19/2020	EPI_ISL_515095
hCoV-19/Ghana/35563_S37/2020	EPI_ISL_515096
hCoV-19/Ghana/36523_S23/2020	EPI_ISL_515097
hCoV-19/Ghana/81216_S36/2020	EPI_ISL_515098
hCoV-19/Ghana/81219_S34/2020	EPI_ISL_515099
hCoV-19/Ghana/82879_S48/2020	EPI_ISL_515100
hCoV-19/Ghana/83637_S29/2020	EPI_ISL_515101
hCoV-19/Ghana/84049_S31/2020	EPI_ISL_515102
hCoV-19/Ghana/84162_S45/2020	EPI_ISL_515103
hCoV-19/Ghana/84182_S43/2020	EPI_ISL_515104
hCoV-19/Ghana/84210_S44/2020	EPI_ISL_515105
hCoV-19/Ghana/84218_S47/2020	EPI_ISL_515106
hCoV-19/Ghana/84260_S28/2020	EPI_ISL_515107
hCoV-19/Ghana/84279_S42/2020	EPI_ISL_515108
hCoV-19/Ghana/84301_S35/2020	EPI_ISL_515109
hCoV-19/Ghana/84430_S51/2020	EPI_ISL_515110
hCoV-19/Ghana/84438_S50/2020	EPI_ISL_515111
hCoV-19/Ghana/84484_S16/2020	EPI_ISL_515112
hCoV-19/Ghana/UHAS-AA110/2021	EPI_ISL_2864673
hCoV-19/Ghana/UHAS-AA226/2021	EPI_ISL_2864657
hCoV-19/Ghana/UHAS-AA342/2021	EPI_ISL_2864648
hCoV-19/Ghana/UHAS-AA516/2021	EPI_ISL_2864611
hCoV-19/Ghana/UHAS-AA526/2021	EPI_ISL_2864665
hCoV-19/Ghana/UHAS-AA621/2021	EPI_ISL_2864676
hCoV-19/Ghana/UHAS-AA763/2021	EPI_ISL_2864684
hCoV-19/Ghana/UHAS-AA774/2021	EPI_ISL_2864671
hCoV-19/Ghana/UHAS-AA778/2021	EPI_ISL_2864663
hCoV-19/Ghana/UHAS-AA789/2021	EPI_ISL_2864661
hCoV-19/Ghana/UHAS-AA803/2021	EPI_ISL_2864652
hCoV-19/Ghana/UHAS-AK666/2021	EPI_ISL_3980447
hCoV-19/Ghana/UHAS-AK670/2021	EPI_ISL_3980448
hCoV-19/Ghana/UHAS-AK806/2021	EPI_ISL_3980449
hCoV-19/Ghana/UHAS-AK809/2021	EPI_ISL_3980450
hCoV-19/Ghana/UHAS-AK921/2021	EPI_ISL_3980451
hCoV-19/Ghana/UHAS-AK931/2021	EPI_ISL_3980452
hCoV-19/Ghana/UHAS-AK933/2021	EPI_ISL_3980453
hCoV-19/Ghana/UHAS-AK939/2021	EPI_ISL_3980454
hCoV-19/Ghana/UHAS-AL039/2021	EPI_ISL_3980455
hCoV-19/Ghana/UHAS-AL045/2021	EPI_ISL_3980456
hCoV-19/Ghana/UHAS-AL046/2021	EPI_ISL_3980457
hCoV-19/Ghana/UHAS-AL050/2021	EPI_ISL_3980458
hCoV-19/Ghana/UHAS-AL058/2021	EPI_ISL_3980459
hCoV-19/Ghana/UHAS-AL062/2021	EPI_ISL_3980460
hCoV-19/Ghana/UHAS-AL063/2021	EPI_ISL_3980461
hCoV-19/Ghana/UHAS-AL065/2021	EPI_ISL_3980462
hCoV-19/Ghana/UHAS-AL079/2021	EPI_ISL_3980463
hCoV-19/Ghana/UHAS-AL080/2021	EPI_ISL_3980464
hCoV-19/Ghana/UHAS-AL084/2021	EPI_ISL_3980465
hCoV-19/Ghana/UHAS-AL126/2021	EPI_ISL_3980466
hCoV-19/Ghana/UHAS-AL232/2021	EPI_ISL_3980467
hCoV-19/Ghana/UHAS-AL253/2021	EPI_ISL_3980468
hCoV-19/Ghana/UHAS-AL257/2021	EPI_ISL_3980469
hCoV-19/Ghana/UHAS-AL307/2021	EPI_ISL_3980470
hCoV-19/Ghana/UHAS-AL351/2021	EPI_ISL_3980472
hCoV-19/Ghana/UHAS-AL372/2021	EPI_ISL_3980473
hCoV-19/Ghana/UHAS-AL621/2021	EPI_ISL_3980475
hCoV-19/Ghana/UHAS-AL625/2021	EPI_ISL_3980476
hCoV-19/Ghana/UHAS-AL687/2021	EPI_ISL_3980477
hCoV-19/Ghana/UHAS-AL715/2021	EPI_ISL_3980478
hCoV-19/Ghana/UHAS-AL719/2021	EPI_ISL_3980479
hCoV-19/Ghana/UHAS-AL778/2021	EPI_ISL_3980481
hCoV-19/Ghana/UHAS-AL784/2021	EPI_ISL_3980482
hCoV-19/Ghana/UHAS-AL911/2021	EPI_ISL_3980483
hCoV-19/Ghana/UHAS-AL922/2021	EPI_ISL_3980485
hCoV-19/Ghana/UHAS-AL979/2021	EPI_ISL_3980487
hCoV-19/Ghana/UHAS-AL983/2021	EPI_ISL_3980488
hCoV-19/Ghana/UHAS-AL998/2021	EPI_ISL_3980489
hCoV-19/Ghana/UHAS-AM019/2021	EPI_ISL_3980490
hCoV-19/Ghana/UHAS-AM054/2021	EPI_ISL_3980491
hCoV-19/Ghana/UHAS-AM058/2021	EPI_ISL_3980492
hCoV-19/Ghana/UHAS-AM100/2021	EPI_ISL_3980493
hCoV-19/Ghana/UHAS-AM137/2021	EPI_ISL_3980494
hCoV-19/Ghana/UHAS-AM181/2021	EPI_ISL_3980495
hCoV-19/Ghana/UHAS-AM219/2021	EPI_ISL_3980496
hCoV-19/Ghana/UHAS-AM242/2021	EPI_ISL_3980498
hCoV-19/Ghana/UHAS-AM275/2021	EPI_ISL_3980501
hCoV-19/Ghana/UHAS-AM276/2021	EPI_ISL_3980502
hCoV-19/Ghana/UHAS-AM335/2021	EPI_ISL_3980503
hCoV-19/Ghana/UHAS-AM349/2021	EPI_ISL_3980504
hCoV-19/Ghana/UHAS-BB139/2021	EPI_ISL_2864613
hCoV-19/Ghana/UHAS-BB142/2021	EPI_ISL_2864659
hCoV-19/Ghana/UHAS-BB234/2021	EPI_ISL_2864650
hCoV-19/Ghana/UHAS-G441/2020	EPI_ISL_648124
hCoV-19/Ghana/UHAS-G541/2020	EPI_ISL_648125
hCoV-19/Ghana/UHAS-H009/2020	EPI_ISL_628761
hCoV-19/Ghana/UHAS-HOV-1702/2021	EPI_ISL_3980505
hCoV-19/Ghana/UHAS-HOV-1714/2021	EPI_ISL_3980506
hCoV-19/Ghana/UHAS-HOV-1738/2021	EPI_ISL_3980507
hCoV-19/Ghana/UHAS-HOV-1763/2021	EPI_ISL_3980508
hCoV-19/Ghana/UHAS-HOV-1767/2021	EPI_ISL_3980509
hCoV-19/Ghana/UHAS-I034/2020	EPI_ISL_628751
hCoV-19/Ghana/UHAS-I470/2020	EPI_ISL_628755
hCoV-19/Ghana/UHAS-K075/2020	EPI_ISL_628752
hCoV-19/Ghana/UHAS-K674/2020	EPI_ISL_628760
hCoV-19/Ghana/UHAS-K675/2020	EPI_ISL_628754
hCoV-19/Ghana/UHAS-M161/2020	EPI_ISL_628750
hCoV-19/Ghana/UHAS-M238/2020	EPI_ISL_628753
hCoV-19/Ghana/UHAS-TRA-047/2021	EPI_ISL_2864655
hCoV-19/Ghana/UHAS-TRA-054/2021	EPI_ISL_2864653
hCoV-19/Ghana/UHAS-TRA-069/2021	EPI_ISL_2864597
hCoV-19/Ghana/UHAS-TRA-071/2021	EPI_ISL_2864674
hCoV-19/Ghana/UHAS-TRA-072/2021	EPI_ISL_2864600
hCoV-19/Ghana/UHAS-TRA-076/2021	EPI_ISL_2864678
hCoV-19/Ghana/UHAS-TRA-099/2021	EPI_ISL_2864609
hCoV-19/Ghana/UHAS-TRA-101/2021	EPI_ISL_2864602
hCoV-19/Ghana/UHAS-TRA-104/2021	EPI_ISL_2864604
hCoV-19/Ghana/UHAS-TRA-1048/2021	EPI_ISL_3980510
hCoV-19/Ghana/UHAS-TRA-1056/2021	EPI_ISL_3980511
hCoV-19/Ghana/UHAS-TRA-1064/2021	EPI_ISL_3980512
hCoV-19/Ghana/UHAS-TRA-1065/2021	EPI_ISL_3980513
hCoV-19/Ghana/UHAS-TRA-1066/2021	EPI_ISL_3980514
hCoV-19/Ghana/UHAS-TRA-1067/2021	EPI_ISL_3980515
hCoV-19/Ghana/UHAS-TRA-1071/2021	EPI_ISL_3980516
hCoV-19/Ghana/UHAS-TRA-1073/2021	EPI_ISL_3980517
hCoV-19/Ghana/UHAS-TRA-1074/2021	EPI_ISL_3980518
hCoV-19/Ghana/UHAS-TRA-108/2021	EPI_ISL_2864599
hCoV-19/Ghana/UHAS-TRA-109/2021	EPI_ISL_2864595
hCoV-19/Ghana/UHAS-TRA-124/2021	EPI_ISL_2864680
hCoV-19/Ghana/UHAS-TRA-125/2021	EPI_ISL_2864606
hCoV-19/Ghana/UHAS-TRA-153/2021	EPI_ISL_2864667
hCoV-19/Ghana/UHAS-TRA-159/2021	EPI_ISL_2864682
hCoV-19/Ghana/UHAS-TRA-167/2021	EPI_ISL_2864608
hCoV-19/Ghana/UHAS-U413/2020	EPI_ISL_648127
hCoV-19/Ghana/UHAS-V465/2020	EPI_ISL_861461
hCoV-19/Ghana/UHAS-V873/2020	EPI_ISL_861460
hCoV-19/Ghana/UHAS-V977/2020	EPI_ISL_861462
hCoV-19/Ghana/UHAS-W006/2020	EPI_ISL_861464
hCoV-19/Ghana/UHAS-W247/2020	EPI_ISL_861459
hCoV-19/Ghana/UHAS-W432/2020	EPI_ISL_861463
hCoV-19/Ghana/UHAS-W538/2020	EPI_ISL_861465
hCoV-19/Ghana/UHAS-WA629/2021	EPI_ISL_3980519
hCoV-19/Ghana/UHAS-WA651/2021	EPI_ISL_3980520
hCoV-19/Ghana/UHAS-WA652/2021	EPI_ISL_3980521
hCoV-19/Ghana/UHAS-WA732/2021	EPI_ISL_3980522
hCoV-19/Ghana/UHAS-WA766/2021	EPI_ISL_3980523
hCoV-19/Ghana/UHAS-WA773/2021	EPI_ISL_3980524
hCoV-19/Ghana/UHAS-WA776/2021	EPI_ISL_3980525
hCoV-19/Ghana/UHAS-WA777/2021	EPI_ISL_3980526
hCoV-19/Ghana/UHAS-WA789/2021	EPI_ISL_3980527
hCoV-19/Ghana/UHAS-WA812/2021	EPI_ISL_3980528
hCoV-19/Ghana/UHAS-WA868/2021	EPI_ISL_3980529
hCoV-19/Ghana/UHAS-WA946/2021	EPI_ISL_3980530
hCoV-19/Ghana/UHAS-WA951B/2021	EPI_ISL_3980531
hCoV-19/Ghana/UHAS-WA959/2021	EPI_ISL_3980532
hCoV-19/Ghana/UHAS-Y449/2021	EPI_ISL_2864669
hCoV-19/Ghana/WACCBIP-GS01/2020	EPI_ISL_884826
hCoV-19/Ghana/WACCBIP-GS02/2020	EPI_ISL_884827
hCoV-19/Ghana/WACCBIP-GS03/2020	EPI_ISL_884828
hCoV-19/Ghana/WACCBIP-GS04/2020	EPI_ISL_884829
hCoV-19/Ghana/WACCBIP-GS05/2020	EPI_ISL_884830
hCoV-19/Ghana/WACCBIP-GS06/2020	EPI_ISL_884831
hCoV-19/Ghana/WACCBIP-GS07/2020	EPI_ISL_884832
hCoV-19/Ghana/WACCBIP-GS08/2020	EPI_ISL_884833
hCoV-19/Ghana/WACCBIP-GS09/2020	EPI_ISL_884834
hCoV-19/Ghana/WACCBIP-GS10/2020	EPI_ISL_884835
hCoV-19/Ghana/WACCBIP-GS100/2021	EPI_ISL_944653
hCoV-19/Ghana/WACCBIP-GS1000/2021	EPI_ISL_2967994
hCoV-19/Ghana/WACCBIP-GS1001/2021	EPI_ISL_2967995
hCoV-19/Ghana/WACCBIP-GS1002/2021	EPI_ISL_3268105
hCoV-19/Ghana/WACCBIP-GS1003/2021	EPI_ISL_3268106
hCoV-19/Ghana/WACCBIP-GS1004/2021	EPI_ISL_3268107
hCoV-19/Ghana/WACCBIP-GS1005/2021	EPI_ISL_3869486
hCoV-19/Ghana/WACCBIP-GS1006/2021	EPI_ISL_3268108
hCoV-19/Ghana/WACCBIP-GS1007/2021	EPI_ISL_3268039
hCoV-19/Ghana/WACCBIP-GS1008/2021	EPI_ISL_3268128
hCoV-19/Ghana/WACCBIP-GS1009/2021	EPI_ISL_3268053
hCoV-19/Ghana/WACCBIP-GS1010/2021	EPI_ISL_3268040
hCoV-19/Ghana/WACCBIP-GS1012/2021	EPI_ISL_3268109
hCoV-19/Ghana/WACCBIP-GS1013/2021	EPI_ISL_3268110
hCoV-19/Ghana/WACCBIP-GS1014/2021	EPI_ISL_3268147
hCoV-19/Ghana/WACCBIP-GS1015/2021	EPI_ISL_3268103
hCoV-19/Ghana/WACCBIP-GS1016/2021	EPI_ISL_3268111
hCoV-19/Ghana/WACCBIP-GS1017/2021	EPI_ISL_3268043
hCoV-19/Ghana/WACCBIP-GS102/2021	EPI_ISL_944732
hCoV-19/Ghana/WACCBIP-GS1020/2021	EPI_ISL_6088239
hCoV-19/Ghana/WACCBIP-GS1021/2021	EPI_ISL_3268112
hCoV-19/Ghana/WACCBIP-GS1022/2021	EPI_ISL_6088345
hCoV-19/Ghana/WACCBIP-GS1023/2021	EPI_ISL_3268113
hCoV-19/Ghana/WACCBIP-GS1025/2021	EPI_ISL_3268101
hCoV-19/Ghana/WACCBIP-GS1026/2021	EPI_ISL_6088279
hCoV-19/Ghana/WACCBIP-GS1029/2021	EPI_ISL_3268114
hCoV-19/Ghana/WACCBIP-GS1030/2021	EPI_ISL_3268076
hCoV-19/Ghana/WACCBIP-GS1031/2021	EPI_ISL_3869484
hCoV-19/Ghana/WACCBIP-GS1032/2021	EPI_ISL_6088401
hCoV-19/Ghana/WACCBIP-GS1033/2021	EPI_ISL_3268115
hCoV-19/Ghana/WACCBIP-GS1034/2021	EPI_ISL_3268116
hCoV-19/Ghana/WACCBIP-GS1035/2021	EPI_ISL_3869487
hCoV-19/Ghana/WACCBIP-GS1036/2021	EPI_ISL_3268088
hCoV-19/Ghana/WACCBIP-GS1037/2021	EPI_ISL_3268192
hCoV-19/Ghana/WACCBIP-GS1038/2021	EPI_ISL_3268061
hCoV-19/Ghana/WACCBIP-GS104/2021	EPI_ISL_944671
hCoV-19/Ghana/WACCBIP-GS1040/2021	EPI_ISL_3869495
hCoV-19/Ghana/WACCBIP-GS1041/2021	EPI_ISL_6088278
hCoV-19/Ghana/WACCBIP-GS1042/2021	EPI_ISL_3268102
hCoV-19/Ghana/WACCBIP-GS1043/2021	EPI_ISL_6088255
hCoV-19/Ghana/WACCBIP-GS1044/2021	EPI_ISL_3268117
hCoV-19/Ghana/WACCBIP-GS1045/2021	EPI_ISL_3268028
hCoV-19/Ghana/WACCBIP-GS1046/2021	EPI_ISL_3268193
hCoV-19/Ghana/WACCBIP-GS1047/2021	EPI_ISL_3268194
hCoV-19/Ghana/WACCBIP-GS1048/2021	EPI_ISL_3268146
hCoV-19/Ghana/WACCBIP-GS1049/2021	EPI_ISL_3268041
hCoV-19/Ghana/WACCBIP-GS105/2021	EPI_ISL_944684
hCoV-19/Ghana/WACCBIP-GS1050/2021	EPI_ISL_3869489
hCoV-19/Ghana/WACCBIP-GS1052/2021	EPI_ISL_3268118
hCoV-19/Ghana/WACCBIP-GS1053/2021	EPI_ISL_3268062
hCoV-19/Ghana/WACCBIP-GS1054/2021	EPI_ISL_3869488
hCoV-19/Ghana/WACCBIP-GS1055/2021	EPI_ISL_3268066
hCoV-19/Ghana/WACCBIP-GS1056/2021	EPI_ISL_6088238
hCoV-19/Ghana/WACCBIP-GS1057/2021	EPI_ISL_3268129
hCoV-19/Ghana/WACCBIP-GS1058/2021	EPI_ISL_3268042
hCoV-19/Ghana/WACCBIP-GS106/2021	EPI_ISL_944733
hCoV-19/Ghana/WACCBIP-GS1060/2021	EPI_ISL_3268119
hCoV-19/Ghana/WACCBIP-GS1061/2021	EPI_ISL_3268120
hCoV-19/Ghana/WACCBIP-GS1063/2021	EPI_ISL_3268104
hCoV-19/Ghana/WACCBIP-GS1064/2021	EPI_ISL_3268121
hCoV-19/Ghana/WACCBIP-GS1065/2021	EPI_ISL_3869498
hCoV-19/Ghana/WACCBIP-GS1066/2021	EPI_ISL_3268122
hCoV-19/Ghana/WACCBIP-GS1068/2021	EPI_ISL_3869496
hCoV-19/Ghana/WACCBIP-GS107/2021	EPI_ISL_944654
hCoV-19/Ghana/WACCBIP-GS1070/2021	EPI_ISL_6088351
hCoV-19/Ghana/WACCBIP-GS1071/2021	EPI_ISL_3268100
hCoV-19/Ghana/WACCBIP-GS1073/2021	EPI_ISL_3268046
hCoV-19/Ghana/WACCBIP-GS1074/2021	EPI_ISL_3268123
hCoV-19/Ghana/WACCBIP-GS1075/2021	EPI_ISL_3268195
hCoV-19/Ghana/WACCBIP-GS1076/2021	EPI_ISL_3268124
hCoV-19/Ghana/WACCBIP-GS1077/2021	EPI_ISL_3268030
hCoV-19/Ghana/WACCBIP-GS1078/2021	EPI_ISL_3869497
hCoV-19/Ghana/WACCBIP-GS1079/2021	EPI_ISL_3268149
hCoV-19/Ghana/WACCBIP-GS108/2021	EPI_ISL_944695
hCoV-19/Ghana/WACCBIP-GS1080/2021	EPI_ISL_3268191
hCoV-19/Ghana/WACCBIP-GS1081/2021	EPI_ISL_3268084
hCoV-19/Ghana/WACCBIP-GS1084/2021	EPI_ISL_3268133
hCoV-19/Ghana/WACCBIP-GS1085/2021	EPI_ISL_3268196
hCoV-19/Ghana/WACCBIP-GS1086/2021	EPI_ISL_3268071
hCoV-19/Ghana/WACCBIP-GS1087/2021	EPI_ISL_3268165
hCoV-19/Ghana/WACCBIP-GS1088/2021	EPI_ISL_3268182
hCoV-19/Ghana/WACCBIP-GS1089/2021	EPI_ISL_3268060
hCoV-19/Ghana/WACCBIP-GS109/2021	EPI_ISL_944663
hCoV-19/Ghana/WACCBIP-GS1090/2021	EPI_ISL_3268085
hCoV-19/Ghana/WACCBIP-GS1091/2021	EPI_ISL_3268185
hCoV-19/Ghana/WACCBIP-GS1092/2021	EPI_ISL_3268160
hCoV-19/Ghana/WACCBIP-GS1093/2021	EPI_ISL_3268125
hCoV-19/Ghana/WACCBIP-GS1094/2021	EPI_ISL_3268072
hCoV-19/Ghana/WACCBIP-GS1095/2021	EPI_ISL_3268189
hCoV-19/Ghana/WACCBIP-GS1096/2021	EPI_ISL_3268190
hCoV-19/Ghana/WACCBIP-GS1097/2021	EPI_ISL_3268126
hCoV-19/Ghana/WACCBIP-GS1098/2021	EPI_ISL_3268127
hCoV-19/Ghana/WACCBIP-GS1099/2021	EPI_ISL_3268049
hCoV-19/Ghana/WACCBIP-GS110/2021	EPI_ISL_944670
hCoV-19/Ghana/WACCBIP-GS1100/2021	EPI_ISL_3268131
hCoV-19/Ghana/WACCBIP-GS1101/2021	EPI_ISL_3268152
hCoV-19/Ghana/WACCBIP-GS1102/2021	EPI_ISL_3268141
hCoV-19/Ghana/WACCBIP-GS1103/2021	EPI_ISL_3268169
hCoV-19/Ghana/WACCBIP-GS1104/2021	EPI_ISL_3268166
hCoV-19/Ghana/WACCBIP-GS1106/2021	EPI_ISL_3268148
hCoV-19/Ghana/WACCBIP-GS1107/2021	EPI_ISL_3268074
hCoV-19/Ghana/WACCBIP-GS1108/2021	EPI_ISL_3268087
hCoV-19/Ghana/WACCBIP-GS111/2021	EPI_ISL_944702
hCoV-19/Ghana/WACCBIP-GS1110/2021	EPI_ISL_3268154
hCoV-19/Ghana/WACCBIP-GS1111/2021	EPI_ISL_3268140
hCoV-19/Ghana/WACCBIP-GS1114/2021	EPI_ISL_3268187
hCoV-19/Ghana/WACCBIP-GS1115/2021	EPI_ISL_3268143
hCoV-19/Ghana/WACCBIP-GS1117/2021	EPI_ISL_3268027
hCoV-19/Ghana/WACCBIP-GS1119/2021	EPI_ISL_3268080
hCoV-19/Ghana/WACCBIP-GS112/2021	EPI_ISL_944655
hCoV-19/Ghana/WACCBIP-GS1120/2021	EPI_ISL_3268174
hCoV-19/Ghana/WACCBIP-GS1121/2021	EPI_ISL_3268047
hCoV-19/Ghana/WACCBIP-GS1122/2021	EPI_ISL_3268151
hCoV-19/Ghana/WACCBIP-GS1123/2021	EPI_ISL_3869491
hCoV-19/Ghana/WACCBIP-GS1124/2021	EPI_ISL_3869490
hCoV-19/Ghana/WACCBIP-GS1125/2021	EPI_ISL_3268026
hCoV-19/Ghana/WACCBIP-GS1126/2021	EPI_ISL_3268153
hCoV-19/Ghana/WACCBIP-GS1127/2021	EPI_ISL_3268078
hCoV-19/Ghana/WACCBIP-GS1128/2021	EPI_ISL_3268079
hCoV-19/Ghana/WACCBIP-GS1129/2021	EPI_ISL_3268142
hCoV-19/Ghana/WACCBIP-GS113/2021	EPI_ISL_944701
hCoV-19/Ghana/WACCBIP-GS1130/2021	EPI_ISL_3268168
hCoV-19/Ghana/WACCBIP-GS1131/2021	EPI_ISL_3268089
hCoV-19/Ghana/WACCBIP-GS1132/2021	EPI_ISL_3268045
hCoV-19/Ghana/WACCBIP-GS1134/2021	EPI_ISL_3268150
hCoV-19/Ghana/WACCBIP-GS1136/2021	EPI_ISL_3268161
hCoV-19/Ghana/WACCBIP-GS1137/2021	EPI_ISL_3268090
hCoV-19/Ghana/WACCBIP-GS1138/2021	EPI_ISL_3268075
hCoV-19/Ghana/WACCBIP-GS1139/2021	EPI_ISL_3268064
hCoV-19/Ghana/WACCBIP-GS114/2021	EPI_ISL_944675
hCoV-19/Ghana/WACCBIP-GS1140/2021	EPI_ISL_3268159
hCoV-19/Ghana/WACCBIP-GS1143/2021	EPI_ISL_3268177
hCoV-19/Ghana/WACCBIP-GS1145/2021	EPI_ISL_3268170
hCoV-19/Ghana/WACCBIP-GS1146/2021	EPI_ISL_3268183
hCoV-19/Ghana/WACCBIP-GS1147/2021	EPI_ISL_3268086
hCoV-19/Ghana/WACCBIP-GS1148/2021	EPI_ISL_3268091
hCoV-19/Ghana/WACCBIP-GS1149/2021	EPI_ISL_3268136
hCoV-19/Ghana/WACCBIP-GS115/2021	EPI_ISL_944662
hCoV-19/Ghana/WACCBIP-GS1151/2021	EPI_ISL_3268081
hCoV-19/Ghana/WACCBIP-GS1152/2021	EPI_ISL_3268032
hCoV-19/Ghana/WACCBIP-GS1154/2021	EPI_ISL_3268130
hCoV-19/Ghana/WACCBIP-GS1155/2021	EPI_ISL_3268132
hCoV-19/Ghana/WACCBIP-GS1156/2021	EPI_ISL_3268052
hCoV-19/Ghana/WACCBIP-GS1157/2021	EPI_ISL_3268067
hCoV-19/Ghana/WACCBIP-GS1159/2021	EPI_ISL_3268056
hCoV-19/Ghana/WACCBIP-GS116/2021	EPI_ISL_944678
hCoV-19/Ghana/WACCBIP-GS1160/2021	EPI_ISL_3268077
hCoV-19/Ghana/WACCBIP-GS1161/2021	EPI_ISL_3268068
hCoV-19/Ghana/WACCBIP-GS1163/2021	EPI_ISL_3268156
hCoV-19/Ghana/WACCBIP-GS1164/2021	EPI_ISL_3268164
hCoV-19/Ghana/WACCBIP-GS1165/2021	EPI_ISL_3268158
hCoV-19/Ghana/WACCBIP-GS1166/2021	EPI_ISL_6088293
hCoV-19/Ghana/WACCBIP-GS1167/2021	EPI_ISL_3268082
hCoV-19/Ghana/WACCBIP-GS1168/2021	EPI_ISL_3268092
hCoV-19/Ghana/WACCBIP-GS1170/2021	EPI_ISL_6088336
hCoV-19/Ghana/WACCBIP-GS1171/2021	EPI_ISL_3268178
hCoV-19/Ghana/WACCBIP-GS1177/2021	EPI_ISL_3268083
hCoV-19/Ghana/WACCBIP-GS1178/2021	EPI_ISL_3268029
hCoV-19/Ghana/WACCBIP-GS1179/2021	EPI_ISL_3268093
hCoV-19/Ghana/WACCBIP-GS118/2021	EPI_ISL_944659
hCoV-19/Ghana/WACCBIP-GS1180/2021	EPI_ISL_3268057
hCoV-19/Ghana/WACCBIP-GS1181/2021	EPI_ISL_3268157
hCoV-19/Ghana/WACCBIP-GS1184/2021	EPI_ISL_3268145
hCoV-19/Ghana/WACCBIP-GS1185/2021	EPI_ISL_3268175
hCoV-19/Ghana/WACCBIP-GS1186/2021	EPI_ISL_3268073
hCoV-19/Ghana/WACCBIP-GS1187/2021	EPI_ISL_3268171
hCoV-19/Ghana/WACCBIP-GS1188/2021	EPI_ISL_3268033
hCoV-19/Ghana/WACCBIP-GS1189/2021	EPI_ISL_3268094
hCoV-19/Ghana/WACCBIP-GS119/2021	EPI_ISL_944651
hCoV-19/Ghana/WACCBIP-GS1190/2021	EPI_ISL_6088214
hCoV-19/Ghana/WACCBIP-GS1191/2021	EPI_ISL_6088317
hCoV-19/Ghana/WACCBIP-GS1193/2021	EPI_ISL_3268144
hCoV-19/Ghana/WACCBIP-GS1194/2021	EPI_ISL_3268139
hCoV-19/Ghana/WACCBIP-GS1195/2021	EPI_ISL_3268181
hCoV-19/Ghana/WACCBIP-GS1196/2021	EPI_ISL_3268095
hCoV-19/Ghana/WACCBIP-GS1197/2021	EPI_ISL_3268138
hCoV-19/Ghana/WACCBIP-GS1198/2021	EPI_ISL_3268054
hCoV-19/Ghana/WACCBIP-GS1199/2021	EPI_ISL_3268172
hCoV-19/Ghana/WACCBIP-GS12/2020	EPI_ISL_884837
hCoV-19/Ghana/WACCBIP-GS1200/2021	EPI_ISL_6088166
hCoV-19/Ghana/WACCBIP-GS1203/2021	EPI_ISL_3268135
hCoV-19/Ghana/WACCBIP-GS1204/2021	EPI_ISL_3268096
hCoV-19/Ghana/WACCBIP-GS1205/2021	EPI_ISL_3268097
hCoV-19/Ghana/WACCBIP-GS1206/2021	EPI_ISL_3268048
hCoV-19/Ghana/WACCBIP-GS1207/2021	EPI_ISL_3268167
hCoV-19/Ghana/WACCBIP-GS1208/2021	EPI_ISL_3268058
hCoV-19/Ghana/WACCBIP-GS121/2021	EPI_ISL_944719
hCoV-19/Ghana/WACCBIP-GS1210/2021	EPI_ISL_3268186
hCoV-19/Ghana/WACCBIP-GS1211/2021	EPI_ISL_3268031
hCoV-19/Ghana/WACCBIP-GS1213/2021	EPI_ISL_3268034
hCoV-19/Ghana/WACCBIP-GS1214/2021	EPI_ISL_3268176
hCoV-19/Ghana/WACCBIP-GS1215/2021	EPI_ISL_3268055
hCoV-19/Ghana/WACCBIP-GS1216/2021	EPI_ISL_3268063
hCoV-19/Ghana/WACCBIP-GS1217/2021	EPI_ISL_3268044
hCoV-19/Ghana/WACCBIP-GS1218/2021	EPI_ISL_3268065
hCoV-19/Ghana/WACCBIP-GS122/2021	EPI_ISL_944652
hCoV-19/Ghana/WACCBIP-GS1220/2021	EPI_ISL_3268035
hCoV-19/Ghana/WACCBIP-GS1221/2021	EPI_ISL_3268163
hCoV-19/Ghana/WACCBIP-GS1222/2021	EPI_ISL_3268179
hCoV-19/Ghana/WACCBIP-GS1223/2021	EPI_ISL_3869485
hCoV-19/Ghana/WACCBIP-GS1227/2021	EPI_ISL_3268098
hCoV-19/Ghana/WACCBIP-GS1229/2021	EPI_ISL_3869492
hCoV-19/Ghana/WACCBIP-GS1230/2021	EPI_ISL_3268036
hCoV-19/Ghana/WACCBIP-GS1231/2021	EPI_ISL_3268037
hCoV-19/Ghana/WACCBIP-GS1232/2021	EPI_ISL_3268137
hCoV-19/Ghana/WACCBIP-GS1234/2021	EPI_ISL_3268162
hCoV-19/Ghana/WACCBIP-GS1235/2021	EPI_ISL_3268050
hCoV-19/Ghana/WACCBIP-GS1236/2021	EPI_ISL_3268134
hCoV-19/Ghana/WACCBIP-GS1238/2021	EPI_ISL_3268051
hCoV-19/Ghana/WACCBIP-GS1239/2021	EPI_ISL_3869493
hCoV-19/Ghana/WACCBIP-GS124/2021	EPI_ISL_944691
hCoV-19/Ghana/WACCBIP-GS1240/2021	EPI_ISL_3268180
hCoV-19/Ghana/WACCBIP-GS1241/2021	EPI_ISL_3268038
hCoV-19/Ghana/WACCBIP-GS1242/2021	EPI_ISL_3268188
hCoV-19/Ghana/WACCBIP-GS1243/2021	EPI_ISL_3268059
hCoV-19/Ghana/WACCBIP-GS1244/2021	EPI_ISL_3268099
hCoV-19/Ghana/WACCBIP-GS1247/2021	EPI_ISL_3268155
hCoV-19/Ghana/WACCBIP-GS1249/2021	EPI_ISL_3268184
hCoV-19/Ghana/WACCBIP-GS125/2021	EPI_ISL_944712
hCoV-19/Ghana/WACCBIP-GS1250/2021	EPI_ISL_3268173
hCoV-19/Ghana/WACCBIP-GS1251/2021	EPI_ISL_3268069
hCoV-19/Ghana/WACCBIP-GS1252/2021	EPI_ISL_3869494
hCoV-19/Ghana/WACCBIP-GS1253/2021	EPI_ISL_3268070
hCoV-19/Ghana/WACCBIP-GS126/2021	EPI_ISL_944724
hCoV-19/Ghana/WACCBIP-GS127/2021	EPI_ISL_944669
hCoV-19/Ghana/WACCBIP-GS128/2021	EPI_ISL_944697
hCoV-19/Ghana/WACCBIP-GS129/2021	EPI_ISL_944698
hCoV-19/Ghana/WACCBIP-GS13/2020	EPI_ISL_884838
hCoV-19/Ghana/WACCBIP-GS130/2021	EPI_ISL_944683
hCoV-19/Ghana/WACCBIP-GS131/2021	EPI_ISL_944726
hCoV-19/Ghana/WACCBIP-GS132/2021	EPI_ISL_944689
hCoV-19/Ghana/WACCBIP-GS133/2021	EPI_ISL_944700
hCoV-19/Ghana/WACCBIP-GS1335/2021	EPI_ISL_3867273
hCoV-19/Ghana/WACCBIP-GS1336/2021	EPI_ISL_3867326
hCoV-19/Ghana/WACCBIP-GS1337/2021	EPI_ISL_3867274
hCoV-19/Ghana/WACCBIP-GS1338/2021	EPI_ISL_3867275
hCoV-19/Ghana/WACCBIP-GS1339/2021	EPI_ISL_6088159
hCoV-19/Ghana/WACCBIP-GS134/2021	EPI_ISL_944694
hCoV-19/Ghana/WACCBIP-GS1340/2021	EPI_ISL_3867276
hCoV-19/Ghana/WACCBIP-GS1341/2021	EPI_ISL_4411125
hCoV-19/Ghana/WACCBIP-GS1342/2021	EPI_ISL_3867277
hCoV-19/Ghana/WACCBIP-GS1343/2021	EPI_ISL_3867278
hCoV-19/Ghana/WACCBIP-GS1344/2021	EPI_ISL_3867279
hCoV-19/Ghana/WACCBIP-GS1345/2021	EPI_ISL_3867280
hCoV-19/Ghana/WACCBIP-GS1346/2021	EPI_ISL_3867322
hCoV-19/Ghana/WACCBIP-GS1347/2021	EPI_ISL_3867281
hCoV-19/Ghana/WACCBIP-GS1348/2021	EPI_ISL_3867318
hCoV-19/Ghana/WACCBIP-GS135/2021	EPI_ISL_944707
hCoV-19/Ghana/WACCBIP-GS1350/2021	EPI_ISL_3867282
hCoV-19/Ghana/WACCBIP-GS1353/2021	EPI_ISL_4411127
hCoV-19/Ghana/WACCBIP-GS1357/2021	EPI_ISL_3867283
hCoV-19/Ghana/WACCBIP-GS1358/2021	EPI_ISL_6088254
hCoV-19/Ghana/WACCBIP-GS1359/2021	EPI_ISL_3867284
hCoV-19/Ghana/WACCBIP-GS136/2021	EPI_ISL_944680
hCoV-19/Ghana/WACCBIP-GS1360/2021	EPI_ISL_4411128
hCoV-19/Ghana/WACCBIP-GS1361/2021	EPI_ISL_3867319
hCoV-19/Ghana/WACCBIP-GS1362/2021	EPI_ISL_3867285
hCoV-19/Ghana/WACCBIP-GS1363/2021	EPI_ISL_3867286
hCoV-19/Ghana/WACCBIP-GS1366/2021	EPI_ISL_3867272
hCoV-19/Ghana/WACCBIP-GS1367/2021	EPI_ISL_3867287
hCoV-19/Ghana/WACCBIP-GS1368/2021	EPI_ISL_3867325
hCoV-19/Ghana/WACCBIP-GS1369/2021	EPI_ISL_6088248
hCoV-19/Ghana/WACCBIP-GS137/2021	EPI_ISL_944681
hCoV-19/Ghana/WACCBIP-GS1370/2021	EPI_ISL_3867288
hCoV-19/Ghana/WACCBIP-GS1371/2021	EPI_ISL_3867289
hCoV-19/Ghana/WACCBIP-GS1372/2021	EPI_ISL_3867290
hCoV-19/Ghana/WACCBIP-GS1373/2021	EPI_ISL_3867291
hCoV-19/Ghana/WACCBIP-GS1374/2021	EPI_ISL_3867292
hCoV-19/Ghana/WACCBIP-GS1375/2021	EPI_ISL_3867293
hCoV-19/Ghana/WACCBIP-GS1377/2021	EPI_ISL_3867294
hCoV-19/Ghana/WACCBIP-GS1378/2021	EPI_ISL_3867313
hCoV-19/Ghana/WACCBIP-GS1379/2021	EPI_ISL_3867321
hCoV-19/Ghana/WACCBIP-GS138/2021	EPI_ISL_944711
hCoV-19/Ghana/WACCBIP-GS1380/2021	EPI_ISL_3867295
hCoV-19/Ghana/WACCBIP-GS1381/2021	EPI_ISL_3867296
hCoV-19/Ghana/WACCBIP-GS1384/2021	EPI_ISL_3867297
hCoV-19/Ghana/WACCBIP-GS1385/2021	EPI_ISL_3867328
hCoV-19/Ghana/WACCBIP-GS1386/2021	EPI_ISL_3867314
hCoV-19/Ghana/WACCBIP-GS1387/2021	EPI_ISL_3867298
hCoV-19/Ghana/WACCBIP-GS139/2021	EPI_ISL_2422495
hCoV-19/Ghana/WACCBIP-GS1390/2021	EPI_ISL_3867299
hCoV-19/Ghana/WACCBIP-GS1391/2021	EPI_ISL_3867300
hCoV-19/Ghana/WACCBIP-GS1392/2021	EPI_ISL_4411126
hCoV-19/Ghana/WACCBIP-GS1394/2021	EPI_ISL_3867301
hCoV-19/Ghana/WACCBIP-GS1395/2021	EPI_ISL_3867323
hCoV-19/Ghana/WACCBIP-GS1396/2021	EPI_ISL_3867324
hCoV-19/Ghana/WACCBIP-GS1398/2021	EPI_ISL_3867302
hCoV-19/Ghana/WACCBIP-GS1399/2021	EPI_ISL_3867303
hCoV-19/Ghana/WACCBIP-GS14/2020	EPI_ISL_884839
hCoV-19/Ghana/WACCBIP-GS140/2021	EPI_ISL_2422496
hCoV-19/Ghana/WACCBIP-GS1400/2021	EPI_ISL_3867320
hCoV-19/Ghana/WACCBIP-GS1401/2021	EPI_ISL_3867304
hCoV-19/Ghana/WACCBIP-GS1403/2021	EPI_ISL_3867315
hCoV-19/Ghana/WACCBIP-GS1404/2021	EPI_ISL_3867305
hCoV-19/Ghana/WACCBIP-GS1405/2021	EPI_ISL_3867327
hCoV-19/Ghana/WACCBIP-GS1406/2021	EPI_ISL_3867306
hCoV-19/Ghana/WACCBIP-GS1407/2021	EPI_ISL_3867307
hCoV-19/Ghana/WACCBIP-GS141/2021	EPI_ISL_944693
hCoV-19/Ghana/WACCBIP-GS1410/2021	EPI_ISL_3867316
hCoV-19/Ghana/WACCBIP-GS1417/2021	EPI_ISL_3867329
hCoV-19/Ghana/WACCBIP-GS142/2021	EPI_ISL_944679
hCoV-19/Ghana/WACCBIP-GS143/2021	EPI_ISL_944688
hCoV-19/Ghana/WACCBIP-GS1434/2021	EPI_ISL_3867317
hCoV-19/Ghana/WACCBIP-GS144/2021	EPI_ISL_944699
hCoV-19/Ghana/WACCBIP-GS145/2021	EPI_ISL_944656
hCoV-19/Ghana/WACCBIP-GS146/2021	EPI_ISL_944657
hCoV-19/Ghana/WACCBIP-GS1466/2021	EPI_ISL_3867330
hCoV-19/Ghana/WACCBIP-GS1468/2021	EPI_ISL_3867331
hCoV-19/Ghana/WACCBIP-GS147/2021	EPI_ISL_944687
hCoV-19/Ghana/WACCBIP-GS148/2021	EPI_ISL_944722
hCoV-19/Ghana/WACCBIP-GS149/2021	EPI_ISL_944660
hCoV-19/Ghana/WACCBIP-GS15/2020	EPI_ISL_884840
hCoV-19/Ghana/WACCBIP-GS150/2021	EPI_ISL_944676
hCoV-19/Ghana/WACCBIP-GS1506/2021	EPI_ISL_5416199
hCoV-19/Ghana/WACCBIP-GS1507/2021	EPI_ISL_5416200
hCoV-19/Ghana/WACCBIP-GS1508/2021	EPI_ISL_5416201
hCoV-19/Ghana/WACCBIP-GS1509/2021	EPI_ISL_5416202
hCoV-19/Ghana/WACCBIP-GS151/2021	EPI_ISL_944690
hCoV-19/Ghana/WACCBIP-GS152/2021	EPI_ISL_944685
hCoV-19/Ghana/WACCBIP-GS1520/2021	EPI_ISL_5416203
hCoV-19/Ghana/WACCBIP-GS1521/2021	EPI_ISL_5416204
hCoV-19/Ghana/WACCBIP-GS1529/2021	EPI_ISL_5416205
hCoV-19/Ghana/WACCBIP-GS153/2021	EPI_ISL_944674
hCoV-19/Ghana/WACCBIP-GS1530/2021	EPI_ISL_5416206
hCoV-19/Ghana/WACCBIP-GS1532/2021	EPI_ISL_5416207
hCoV-19/Ghana/WACCBIP-GS154/2021	EPI_ISL_944686
hCoV-19/Ghana/WACCBIP-GS1541/2021	EPI_ISL_5416208
hCoV-19/Ghana/WACCBIP-GS1542/2021	EPI_ISL_5416209
hCoV-19/Ghana/WACCBIP-GS1543/2021	EPI_ISL_5416210
hCoV-19/Ghana/WACCBIP-GS1544/2021	EPI_ISL_5416211
hCoV-19/Ghana/WACCBIP-GS155/2021	EPI_ISL_944706
hCoV-19/Ghana/WACCBIP-GS1553/2021	EPI_ISL_5416212
hCoV-19/Ghana/WACCBIP-GS1554/2021	EPI_ISL_5416213
hCoV-19/Ghana/WACCBIP-GS1555/2021	EPI_ISL_5416214
hCoV-19/Ghana/WACCBIP-GS1556/2021	EPI_ISL_5416215
hCoV-19/Ghana/WACCBIP-GS156/2021	EPI_ISL_944727
hCoV-19/Ghana/WACCBIP-GS1565/2021	EPI_ISL_5416216
hCoV-19/Ghana/WACCBIP-GS1566/2021	EPI_ISL_5416217
hCoV-19/Ghana/WACCBIP-GS1567/2021	EPI_ISL_5416218
hCoV-19/Ghana/WACCBIP-GS157/2021	EPI_ISL_944713
hCoV-19/Ghana/WACCBIP-GS1576/2021	EPI_ISL_5416219
hCoV-19/Ghana/WACCBIP-GS1577/2021	EPI_ISL_5416220
hCoV-19/Ghana/WACCBIP-GS1579/2021	EPI_ISL_5416221
hCoV-19/Ghana/WACCBIP-GS158/2021	EPI_ISL_944710
hCoV-19/Ghana/WACCBIP-GS1588/2021	EPI_ISL_5416222
hCoV-19/Ghana/WACCBIP-GS1589/2021	EPI_ISL_5416223
hCoV-19/Ghana/WACCBIP-GS159/2021	EPI_ISL_944677
hCoV-19/Ghana/WACCBIP-GS1591/2021	EPI_ISL_5416224
hCoV-19/Ghana/WACCBIP-GS1592/2021	EPI_ISL_5416225
hCoV-19/Ghana/WACCBIP-GS16/2020	EPI_ISL_884841
hCoV-19/Ghana/WACCBIP-GS160/2021	EPI_ISL_944696
hCoV-19/Ghana/WACCBIP-GS161/2021	EPI_ISL_944673
hCoV-19/Ghana/WACCBIP-GS1616/2021	EPI_ISL_5416226
hCoV-19/Ghana/WACCBIP-GS1617/2021	EPI_ISL_5416227
hCoV-19/Ghana/WACCBIP-GS1618/2021	EPI_ISL_6088199
hCoV-19/Ghana/WACCBIP-GS1619/2021	EPI_ISL_5416228
hCoV-19/Ghana/WACCBIP-GS162/2021	EPI_ISL_944692
hCoV-19/Ghana/WACCBIP-GS1620/2021	EPI_ISL_5416229
hCoV-19/Ghana/WACCBIP-GS1629/2021	EPI_ISL_5416230
hCoV-19/Ghana/WACCBIP-GS163/2021	EPI_ISL_944709
hCoV-19/Ghana/WACCBIP-GS1630/2021	EPI_ISL_6088270
hCoV-19/Ghana/WACCBIP-GS1631/2021	EPI_ISL_5416231
hCoV-19/Ghana/WACCBIP-GS164/2021	EPI_ISL_944672
hCoV-19/Ghana/WACCBIP-GS1641/2021	EPI_ISL_5416232
hCoV-19/Ghana/WACCBIP-GS1642/2021	EPI_ISL_5416233
hCoV-19/Ghana/WACCBIP-GS165/2021	EPI_ISL_944682
hCoV-19/Ghana/WACCBIP-GS1652/2021	EPI_ISL_5416234
hCoV-19/Ghana/WACCBIP-GS1653/2021	EPI_ISL_5416235
hCoV-19/Ghana/WACCBIP-GS1654/2021	EPI_ISL_5416236
hCoV-19/Ghana/WACCBIP-GS1655/2021	EPI_ISL_5416237
hCoV-19/Ghana/WACCBIP-GS1656/2021	EPI_ISL_5416238
hCoV-19/Ghana/WACCBIP-GS166/2021	EPI_ISL_944708
hCoV-19/Ghana/WACCBIP-GS167/2021	EPI_ISL_2422497
hCoV-19/Ghana/WACCBIP-GS168/2021	EPI_ISL_944714
hCoV-19/Ghana/WACCBIP-GS1693/2021	EPI_ISL_5416239
hCoV-19/Ghana/WACCBIP-GS1694/2021	EPI_ISL_5416240
hCoV-19/Ghana/WACCBIP-GS1695/2021	EPI_ISL_5416241
hCoV-19/Ghana/WACCBIP-GS1699/2021	EPI_ISL_6088473
hCoV-19/Ghana/WACCBIP-GS17/2020	EPI_ISL_1255105
hCoV-19/Ghana/WACCBIP-GS170/2021	EPI_ISL_944734
hCoV-19/Ghana/WACCBIP-GS1700/2021	EPI_ISL_6088417
hCoV-19/Ghana/WACCBIP-GS1701/2021	EPI_ISL_6088519
hCoV-19/Ghana/WACCBIP-GS1705/2021	EPI_ISL_5416242
hCoV-19/Ghana/WACCBIP-GS1707/2021	EPI_ISL_5416243
hCoV-19/Ghana/WACCBIP-GS1708/2021	EPI_ISL_5416244
hCoV-19/Ghana/WACCBIP-GS171/2020	EPI_ISL_1255106
hCoV-19/Ghana/WACCBIP-GS1712/2021	EPI_ISL_6088126
hCoV-19/Ghana/WACCBIP-GS1716/2021	EPI_ISL_5416245
hCoV-19/Ghana/WACCBIP-GS1717/2021	EPI_ISL_5416246
hCoV-19/Ghana/WACCBIP-GS1719/2021	EPI_ISL_5416247
hCoV-19/Ghana/WACCBIP-GS172/2020	EPI_ISL_1255107
hCoV-19/Ghana/WACCBIP-GS1720/2021	EPI_ISL_5416248
hCoV-19/Ghana/WACCBIP-GS1721/2021	EPI_ISL_6088492
hCoV-19/Ghana/WACCBIP-GS1728/2021	EPI_ISL_5416249
hCoV-19/Ghana/WACCBIP-GS173/2020	EPI_ISL_1255108
hCoV-19/Ghana/WACCBIP-GS1731/2021	EPI_ISL_5416250
hCoV-19/Ghana/WACCBIP-GS1733/2021	EPI_ISL_6088455
hCoV-19/Ghana/WACCBIP-GS1734/2021	EPI_ISL_6088418
hCoV-19/Ghana/WACCBIP-GS1735/2021	EPI_ISL_6088440
hCoV-19/Ghana/WACCBIP-GS1740/2021	EPI_ISL_5416251
hCoV-19/Ghana/WACCBIP-GS1741/2021	EPI_ISL_5416252
hCoV-19/Ghana/WACCBIP-GS1744/2021	EPI_ISL_5416253
hCoV-19/Ghana/WACCBIP-GS1745/2021	EPI_ISL_6088548
hCoV-19/Ghana/WACCBIP-GS1748/2021	EPI_ISL_6088488
hCoV-19/Ghana/WACCBIP-GS175/2020	EPI_ISL_1255109
hCoV-19/Ghana/WACCBIP-GS1753/2021	EPI_ISL_5416254
hCoV-19/Ghana/WACCBIP-GS1754/2021	EPI_ISL_5416255
hCoV-19/Ghana/WACCBIP-GS1755/2021	EPI_ISL_5416256
hCoV-19/Ghana/WACCBIP-GS1759/2021	EPI_ISL_6088514
hCoV-19/Ghana/WACCBIP-GS176/2020	EPI_ISL_1255110
hCoV-19/Ghana/WACCBIP-GS1760/2021	EPI_ISL_6088133
hCoV-19/Ghana/WACCBIP-GS1764/2021	EPI_ISL_6088226
hCoV-19/Ghana/WACCBIP-GS1765/2021	EPI_ISL_5416257
hCoV-19/Ghana/WACCBIP-GS1766/2021	EPI_ISL_5416258
hCoV-19/Ghana/WACCBIP-GS1767/2021	EPI_ISL_5416259
hCoV-19/Ghana/WACCBIP-GS1768/2021	EPI_ISL_5416260
hCoV-19/Ghana/WACCBIP-GS1769/2021	EPI_ISL_6088501
hCoV-19/Ghana/WACCBIP-GS177/2020	EPI_ISL_1255111
hCoV-19/Ghana/WACCBIP-GS1771/2021	EPI_ISL_6088487
hCoV-19/Ghana/WACCBIP-GS1772/2021	EPI_ISL_6088143
hCoV-19/Ghana/WACCBIP-GS1776/2021	EPI_ISL_5416261
hCoV-19/Ghana/WACCBIP-GS1777/2021	EPI_ISL_5416262
hCoV-19/Ghana/WACCBIP-GS1779/2021	EPI_ISL_5416263
hCoV-19/Ghana/WACCBIP-GS178/2020	EPI_ISL_1255112
hCoV-19/Ghana/WACCBIP-GS1780/2021	EPI_ISL_6088431
hCoV-19/Ghana/WACCBIP-GS1781/2021	EPI_ISL_6088427
hCoV-19/Ghana/WACCBIP-GS1783/2021	EPI_ISL_6088430
hCoV-19/Ghana/WACCBIP-GS1784/2021	EPI_ISL_6088472
hCoV-19/Ghana/WACCBIP-GS180/2020	EPI_ISL_1255113
hCoV-19/Ghana/WACCBIP-GS181/2020	EPI_ISL_1255114
hCoV-19/Ghana/WACCBIP-GS1816/2021	EPI_ISL_6088480
hCoV-19/Ghana/WACCBIP-GS182/2020	EPI_ISL_1255115
hCoV-19/Ghana/WACCBIP-GS183/2020	EPI_ISL_1255116
hCoV-19/Ghana/WACCBIP-GS184/2020	EPI_ISL_1255117
hCoV-19/Ghana/WACCBIP-GS185/2020	EPI_ISL_1255118
hCoV-19/Ghana/WACCBIP-GS1850/2021	EPI_ISL_6088506
hCoV-19/Ghana/WACCBIP-GS186/2020	EPI_ISL_1255119
hCoV-19/Ghana/WACCBIP-GS19/2020	EPI_ISL_884842
hCoV-19/Ghana/WACCBIP-GS191/2021	EPI_ISL_1255120
hCoV-19/Ghana/WACCBIP-GS192/2021	EPI_ISL_1255121
hCoV-19/Ghana/WACCBIP-GS193/2021	EPI_ISL_1255122
hCoV-19/Ghana/WACCBIP-GS194/2021	EPI_ISL_1255123
hCoV-19/Ghana/WACCBIP-GS195/2021	EPI_ISL_1255124
hCoV-19/Ghana/WACCBIP-GS196/2021	EPI_ISL_1255125
hCoV-19/Ghana/WACCBIP-GS197/2021	EPI_ISL_1255126
hCoV-19/Ghana/WACCBIP-GS198/2021	EPI_ISL_1255127
hCoV-19/Ghana/WACCBIP-GS199/2021	EPI_ISL_1255128
hCoV-19/Ghana/WACCBIP-GS20/2020	EPI_ISL_884843
hCoV-19/Ghana/WACCBIP-GS200/2021	EPI_ISL_1255129
hCoV-19/Ghana/WACCBIP-GS201/2021	EPI_ISL_1255130
hCoV-19/Ghana/WACCBIP-GS202/2021	EPI_ISL_1255131
hCoV-19/Ghana/WACCBIP-GS203/2021	EPI_ISL_1255132
hCoV-19/Ghana/WACCBIP-GS204/2021	EPI_ISL_1255133
hCoV-19/Ghana/WACCBIP-GS205/2021	EPI_ISL_1255134
hCoV-19/Ghana/WACCBIP-GS206/2021	EPI_ISL_1255135
hCoV-19/Ghana/WACCBIP-GS207/2021	EPI_ISL_1255136
hCoV-19/Ghana/WACCBIP-GS208/2021	EPI_ISL_1255137
hCoV-19/Ghana/WACCBIP-GS209/2021	EPI_ISL_1255138
hCoV-19/Ghana/WACCBIP-GS21/2020	EPI_ISL_884844
hCoV-19/Ghana/WACCBIP-GS210/2021	EPI_ISL_1255139
hCoV-19/Ghana/WACCBIP-GS211/2021	EPI_ISL_1255140
hCoV-19/Ghana/WACCBIP-GS212/2021	EPI_ISL_1255141
hCoV-19/Ghana/WACCBIP-GS22/2020	EPI_ISL_884845
hCoV-19/Ghana/WACCBIP-GS220/2020	EPI_ISL_1255142
hCoV-19/Ghana/WACCBIP-GS221/2020	EPI_ISL_1255143
hCoV-19/Ghana/WACCBIP-GS222/2020	EPI_ISL_1255144
hCoV-19/Ghana/WACCBIP-GS223/2020	EPI_ISL_1255145
hCoV-19/Ghana/WACCBIP-GS225/2020	EPI_ISL_1255146
hCoV-19/Ghana/WACCBIP-GS226/2020	EPI_ISL_1255147
hCoV-19/Ghana/WACCBIP-GS227/2020	EPI_ISL_1255148
hCoV-19/Ghana/WACCBIP-GS228/2020	EPI_ISL_1255149
hCoV-19/Ghana/WACCBIP-GS229/2020	EPI_ISL_1255150
hCoV-19/Ghana/WACCBIP-GS230/2020	EPI_ISL_1255151
hCoV-19/Ghana/WACCBIP-GS231/2020	EPI_ISL_1255152
hCoV-19/Ghana/WACCBIP-GS233/2020	EPI_ISL_1255153
hCoV-19/Ghana/WACCBIP-GS234/2020	EPI_ISL_1255154
hCoV-19/Ghana/WACCBIP-GS235/2020	EPI_ISL_1255155
hCoV-19/Ghana/WACCBIP-GS236/2020	EPI_ISL_1255156
hCoV-19/Ghana/WACCBIP-GS237/2021	EPI_ISL_2422498
hCoV-19/Ghana/WACCBIP-GS240/2021	EPI_ISL_1255157
hCoV-19/Ghana/WACCBIP-GS243/2021	EPI_ISL_1255158
hCoV-19/Ghana/WACCBIP-GS244/2021	EPI_ISL_1255159
hCoV-19/Ghana/WACCBIP-GS246/2021	EPI_ISL_1255160
hCoV-19/Ghana/WACCBIP-GS247/2021	EPI_ISL_6088207
hCoV-19/Ghana/WACCBIP-GS249/2021	EPI_ISL_1255161
hCoV-19/Ghana/WACCBIP-GS25/2020	EPI_ISL_884846
hCoV-19/Ghana/WACCBIP-GS250/2021	EPI_ISL_1255162
hCoV-19/Ghana/WACCBIP-GS251/2020	EPI_ISL_1255163
hCoV-19/Ghana/WACCBIP-GS252/2020	EPI_ISL_1255164
hCoV-19/Ghana/WACCBIP-GS254/2020	EPI_ISL_1255165
hCoV-19/Ghana/WACCBIP-GS257/2020	EPI_ISL_1255166
hCoV-19/Ghana/WACCBIP-GS258/2020	EPI_ISL_1255167
hCoV-19/Ghana/WACCBIP-GS259/2020	EPI_ISL_1255168
hCoV-19/Ghana/WACCBIP-GS26/2020	EPI_ISL_884847
hCoV-19/Ghana/WACCBIP-GS260/2020	EPI_ISL_1255169
hCoV-19/Ghana/WACCBIP-GS261/2020	EPI_ISL_1255170
hCoV-19/Ghana/WACCBIP-GS262/2020	EPI_ISL_1255171
hCoV-19/Ghana/WACCBIP-GS263/2020	EPI_ISL_1255172
hCoV-19/Ghana/WACCBIP-GS264/2020	EPI_ISL_1255173
hCoV-19/Ghana/WACCBIP-GS265/2020	EPI_ISL_1255174
hCoV-19/Ghana/WACCBIP-GS266/2020	EPI_ISL_1255175
hCoV-19/Ghana/WACCBIP-GS268/2020	EPI_ISL_1255176
hCoV-19/Ghana/WACCBIP-GS27/2020	EPI_ISL_884848
hCoV-19/Ghana/WACCBIP-GS271/2020	EPI_ISL_1255177
hCoV-19/Ghana/WACCBIP-GS272/2020	EPI_ISL_1255178
hCoV-19/Ghana/WACCBIP-GS273/2020	EPI_ISL_1255179
hCoV-19/Ghana/WACCBIP-GS274/2020	EPI_ISL_1255180
hCoV-19/Ghana/WACCBIP-GS275/2020	EPI_ISL_1255181
hCoV-19/Ghana/WACCBIP-GS276/2020	EPI_ISL_1255182
hCoV-19/Ghana/WACCBIP-GS277/2020	EPI_ISL_1255183
hCoV-19/Ghana/WACCBIP-GS278/2021	EPI_ISL_1255184
hCoV-19/Ghana/WACCBIP-GS279/2021	EPI_ISL_1255185
hCoV-19/Ghana/WACCBIP-GS28/2020	EPI_ISL_884849
hCoV-19/Ghana/WACCBIP-GS289/2020	EPI_ISL_1255186
hCoV-19/Ghana/WACCBIP-GS29/2020	EPI_ISL_884850
hCoV-19/Ghana/WACCBIP-GS292/2020	EPI_ISL_1255187
hCoV-19/Ghana/WACCBIP-GS293/2020	EPI_ISL_1255188
hCoV-19/Ghana/WACCBIP-GS294/2020	EPI_ISL_1255189
hCoV-19/Ghana/WACCBIP-GS295/2020	EPI_ISL_1255190
hCoV-19/Ghana/WACCBIP-GS296/2020	EPI_ISL_1255191
hCoV-19/Ghana/WACCBIP-GS297/2020	EPI_ISL_1255192
hCoV-19/Ghana/WACCBIP-GS298/2020	EPI_ISL_1255193
hCoV-19/Ghana/WACCBIP-GS299/2020	EPI_ISL_1255194
hCoV-19/Ghana/WACCBIP-GS30/2020	EPI_ISL_884851
hCoV-19/Ghana/WACCBIP-GS300/2020	EPI_ISL_1255195
hCoV-19/Ghana/WACCBIP-GS302/2020	EPI_ISL_1255196
hCoV-19/Ghana/WACCBIP-GS303/2020	EPI_ISL_1255197
hCoV-19/Ghana/WACCBIP-GS304/2020	EPI_ISL_1255198
hCoV-19/Ghana/WACCBIP-GS305/2020	EPI_ISL_1255199
hCoV-19/Ghana/WACCBIP-GS307/2020	EPI_ISL_1255200
hCoV-19/Ghana/WACCBIP-GS309/2020	EPI_ISL_6088295
hCoV-19/Ghana/WACCBIP-GS311/2021	EPI_ISL_1255201
hCoV-19/Ghana/WACCBIP-GS312/2021	EPI_ISL_1255202
hCoV-19/Ghana/WACCBIP-GS314/2021	EPI_ISL_1255203
hCoV-19/Ghana/WACCBIP-GS315/2021	EPI_ISL_1255204
hCoV-19/Ghana/WACCBIP-GS317/2021	EPI_ISL_1255205
hCoV-19/Ghana/WACCBIP-GS319/2021	EPI_ISL_1255206
hCoV-19/Ghana/WACCBIP-GS32/2020	EPI_ISL_884852
hCoV-19/Ghana/WACCBIP-GS320/2021	EPI_ISL_1255207
hCoV-19/Ghana/WACCBIP-GS321/2021	EPI_ISL_1255208
hCoV-19/Ghana/WACCBIP-GS323/2021	EPI_ISL_1255209
hCoV-19/Ghana/WACCBIP-GS325/2021	EPI_ISL_1255210
hCoV-19/Ghana/WACCBIP-GS326/2021	EPI_ISL_1255211
hCoV-19/Ghana/WACCBIP-GS328/2021	EPI_ISL_1255212
hCoV-19/Ghana/WACCBIP-GS329/2021	EPI_ISL_1255213
hCoV-19/Ghana/WACCBIP-GS33/2020	EPI_ISL_884853
hCoV-19/Ghana/WACCBIP-GS330/2021	EPI_ISL_1255214
hCoV-19/Ghana/WACCBIP-GS331/2021	EPI_ISL_1255215
hCoV-19/Ghana/WACCBIP-GS333/2021	EPI_ISL_1255216
hCoV-19/Ghana/WACCBIP-GS334/2021	EPI_ISL_1255217
hCoV-19/Ghana/WACCBIP-GS335/2021	EPI_ISL_1255218
hCoV-19/Ghana/WACCBIP-GS336/2021	EPI_ISL_1255219
hCoV-19/Ghana/WACCBIP-GS337/2021	EPI_ISL_1255220
hCoV-19/Ghana/WACCBIP-GS339/2021	EPI_ISL_1255221
hCoV-19/Ghana/WACCBIP-GS34/2020	EPI_ISL_884854
hCoV-19/Ghana/WACCBIP-GS340/2021	EPI_ISL_1255222
hCoV-19/Ghana/WACCBIP-GS342/2021	EPI_ISL_1255223
hCoV-19/Ghana/WACCBIP-GS343/2021	EPI_ISL_1255224
hCoV-19/Ghana/WACCBIP-GS344/2021	EPI_ISL_1255225
hCoV-19/Ghana/WACCBIP-GS346/2021	EPI_ISL_1255226
hCoV-19/Ghana/WACCBIP-GS348/2021	EPI_ISL_1255227
hCoV-19/Ghana/WACCBIP-GS35/2020	EPI_ISL_1255228
hCoV-19/Ghana/WACCBIP-GS351/2021	EPI_ISL_1255229
hCoV-19/Ghana/WACCBIP-GS352/2020	EPI_ISL_1255230
hCoV-19/Ghana/WACCBIP-GS353/2020	EPI_ISL_1255231
hCoV-19/Ghana/WACCBIP-GS354/2020	EPI_ISL_1255232
hCoV-19/Ghana/WACCBIP-GS356/2020	EPI_ISL_1255233
hCoV-19/Ghana/WACCBIP-GS357/2020	EPI_ISL_1255234
hCoV-19/Ghana/WACCBIP-GS358/2020	EPI_ISL_1255235
hCoV-19/Ghana/WACCBIP-GS360/2020	EPI_ISL_1255236
hCoV-19/Ghana/WACCBIP-GS361/2020	EPI_ISL_1255237
hCoV-19/Ghana/WACCBIP-GS362/2020	EPI_ISL_1255238
hCoV-19/Ghana/WACCBIP-GS365/2020	EPI_ISL_1255239
hCoV-19/Ghana/WACCBIP-GS367/2020	EPI_ISL_1255240
hCoV-19/Ghana/WACCBIP-GS369/2020	EPI_ISL_1255241
hCoV-19/Ghana/WACCBIP-GS372/2020	EPI_ISL_1255244
hCoV-19/Ghana/WACCBIP-GS373/2020	EPI_ISL_1255245
hCoV-19/Ghana/WACCBIP-GS374/2020	EPI_ISL_1255246
hCoV-19/Ghana/WACCBIP-GS375/2020	EPI_ISL_2422499
hCoV-19/Ghana/WACCBIP-GS376/2020	EPI_ISL_6088386
hCoV-19/Ghana/WACCBIP-GS377/2020	EPI_ISL_1255247
hCoV-19/Ghana/WACCBIP-GS378/2020	EPI_ISL_6088219
hCoV-19/Ghana/WACCBIP-GS379/2020	EPI_ISL_2422500
hCoV-19/Ghana/WACCBIP-GS380/2020	EPI_ISL_1255248
hCoV-19/Ghana/WACCBIP-GS381/2020	EPI_ISL_1255249
hCoV-19/Ghana/WACCBIP-GS382/2020	EPI_ISL_6088363
hCoV-19/Ghana/WACCBIP-GS383/2020	EPI_ISL_1255250
hCoV-19/Ghana/WACCBIP-GS384/2020	EPI_ISL_1255251
hCoV-19/Ghana/WACCBIP-GS385/2020	EPI_ISL_1255252
hCoV-19/Ghana/WACCBIP-GS387/2020	EPI_ISL_1255254
hCoV-19/Ghana/WACCBIP-GS388/2020	EPI_ISL_1255255
hCoV-19/Ghana/WACCBIP-GS389/2020	EPI_ISL_1255256
hCoV-19/Ghana/WACCBIP-GS390/2020	EPI_ISL_1255257
hCoV-19/Ghana/WACCBIP-GS391/2020	EPI_ISL_1255258
hCoV-19/Ghana/WACCBIP-GS393/2020	EPI_ISL_1255259
hCoV-19/Ghana/WACCBIP-GS394/2020	EPI_ISL_1255260
hCoV-19/Ghana/WACCBIP-GS395/2020	EPI_ISL_1255261
hCoV-19/Ghana/WACCBIP-GS396/2020	EPI_ISL_1255262
hCoV-19/Ghana/WACCBIP-GS399/2020	EPI_ISL_1255263
hCoV-19/Ghana/WACCBIP-GS401/2021	EPI_ISL_1255264
hCoV-19/Ghana/WACCBIP-GS403/2021	EPI_ISL_1255265
hCoV-19/Ghana/WACCBIP-GS404/2021	EPI_ISL_1255266
hCoV-19/Ghana/WACCBIP-GS405/2021	EPI_ISL_1255267
hCoV-19/Ghana/WACCBIP-GS406/2021	EPI_ISL_1255268
hCoV-19/Ghana/WACCBIP-GS407/2021	EPI_ISL_1255269
hCoV-19/Ghana/WACCBIP-GS408/2021	EPI_ISL_1255270
hCoV-19/Ghana/WACCBIP-GS409/2021	EPI_ISL_1255271
hCoV-19/Ghana/WACCBIP-GS410/2021	EPI_ISL_1255272
hCoV-19/Ghana/WACCBIP-GS411/2021	EPI_ISL_1255273
hCoV-19/Ghana/WACCBIP-GS412/2021	EPI_ISL_1255274
hCoV-19/Ghana/WACCBIP-GS414/2021	EPI_ISL_1255275
hCoV-19/Ghana/WACCBIP-GS415/2021	EPI_ISL_1255276
hCoV-19/Ghana/WACCBIP-GS422/2021	EPI_ISL_1255277
hCoV-19/Ghana/WACCBIP-GS423/2021	EPI_ISL_2422501
hCoV-19/Ghana/WACCBIP-GS43/2020	EPI_ISL_884855
hCoV-19/Ghana/WACCBIP-GS430/2021	EPI_ISL_2422502
hCoV-19/Ghana/WACCBIP-GS432/2021	EPI_ISL_6088396
hCoV-19/Ghana/WACCBIP-GS433/2021	EPI_ISL_2422503
hCoV-19/Ghana/WACCBIP-GS434/2021	EPI_ISL_2422504
hCoV-19/Ghana/WACCBIP-GS435/2021	EPI_ISL_2422505
hCoV-19/Ghana/WACCBIP-GS438/2021	EPI_ISL_2422506
hCoV-19/Ghana/WACCBIP-GS439/2021	EPI_ISL_6088402
hCoV-19/Ghana/WACCBIP-GS44/2020	EPI_ISL_884856
hCoV-19/Ghana/WACCBIP-GS443/2021	EPI_ISL_2422507
hCoV-19/Ghana/WACCBIP-GS444/2021	EPI_ISL_2422508
hCoV-19/Ghana/WACCBIP-GS446/2021	EPI_ISL_2422509
hCoV-19/Ghana/WACCBIP-GS448/2021	EPI_ISL_2422510
hCoV-19/Ghana/WACCBIP-GS451/2021	EPI_ISL_2422511
hCoV-19/Ghana/WACCBIP-GS452/2021	EPI_ISL_2422512
hCoV-19/Ghana/WACCBIP-GS458/2021	EPI_ISL_2422513
hCoV-19/Ghana/WACCBIP-GS462/2020	EPI_ISL_2422514
hCoV-19/Ghana/WACCBIP-GS464/2020	EPI_ISL_2422515
hCoV-19/Ghana/WACCBIP-GS465/2020	EPI_ISL_2422516
hCoV-19/Ghana/WACCBIP-GS466/2021	EPI_ISL_2422517
hCoV-19/Ghana/WACCBIP-GS467/2021	EPI_ISL_2422518
hCoV-19/Ghana/WACCBIP-GS468/2021	EPI_ISL_2422519
hCoV-19/Ghana/WACCBIP-GS472/2020	EPI_ISL_2422520
hCoV-19/Ghana/WACCBIP-GS473/2020	EPI_ISL_2422521
hCoV-19/Ghana/WACCBIP-GS474/2020	EPI_ISL_2422522
hCoV-19/Ghana/WACCBIP-GS475/2020	EPI_ISL_2422523
hCoV-19/Ghana/WACCBIP-GS476/2020	EPI_ISL_2422524
hCoV-19/Ghana/WACCBIP-GS477/2020	EPI_ISL_2422525
hCoV-19/Ghana/WACCBIP-GS478/2020	EPI_ISL_2422526
hCoV-19/Ghana/WACCBIP-GS479/2020	EPI_ISL_2422527
hCoV-19/Ghana/WACCBIP-GS480/2020	EPI_ISL_2422528
hCoV-19/Ghana/WACCBIP-GS481/2020	EPI_ISL_2422529
hCoV-19/Ghana/WACCBIP-GS482/2020	EPI_ISL_6088206
hCoV-19/Ghana/WACCBIP-GS483/2020	EPI_ISL_2422530
hCoV-19/Ghana/WACCBIP-GS484/2020	EPI_ISL_2422531
hCoV-19/Ghana/WACCBIP-GS485/2020	EPI_ISL_2422532
hCoV-19/Ghana/WACCBIP-GS49/2021	EPI_ISL_944646
hCoV-19/Ghana/WACCBIP-GS496/2021	EPI_ISL_2422533
hCoV-19/Ghana/WACCBIP-GS50/2021	EPI_ISL_944647
hCoV-19/Ghana/WACCBIP-GS504/2021	EPI_ISL_2422534
hCoV-19/Ghana/WACCBIP-GS512/2021	EPI_ISL_2422535
hCoV-19/Ghana/WACCBIP-GS514/2021	EPI_ISL_2422536
hCoV-19/Ghana/WACCBIP-GS518/2021	EPI_ISL_6088387
hCoV-19/Ghana/WACCBIP-GS519/2021	EPI_ISL_6088337
hCoV-19/Ghana/WACCBIP-GS521/2021	EPI_ISL_2422537
hCoV-19/Ghana/WACCBIP-GS523/2021	EPI_ISL_6088309
hCoV-19/Ghana/WACCBIP-GS526/2021	EPI_ISL_6088292
hCoV-19/Ghana/WACCBIP-GS53/2021	EPI_ISL_2422538
hCoV-19/Ghana/WACCBIP-GS54/2021	EPI_ISL_6088227
hCoV-19/Ghana/WACCBIP-GS543/2021	EPI_ISL_2422539
hCoV-19/Ghana/WACCBIP-GS545/2021	EPI_ISL_6088287
hCoV-19/Ghana/WACCBIP-GS55/2021	EPI_ISL_944735
hCoV-19/Ghana/WACCBIP-GS550/2021	EPI_ISL_2422540
hCoV-19/Ghana/WACCBIP-GS552/2021	EPI_ISL_2422541
hCoV-19/Ghana/WACCBIP-GS553/2021	EPI_ISL_2422542
hCoV-19/Ghana/WACCBIP-GS555/2021	EPI_ISL_2422543
hCoV-19/Ghana/WACCBIP-GS556/2021	EPI_ISL_2422544
hCoV-19/Ghana/WACCBIP-GS559/2021	EPI_ISL_2422545
hCoV-19/Ghana/WACCBIP-GS560/2021	EPI_ISL_2422546
hCoV-19/Ghana/WACCBIP-GS562/2021	EPI_ISL_2422547
hCoV-19/Ghana/WACCBIP-GS563/2021	EPI_ISL_2422548
hCoV-19/Ghana/WACCBIP-GS566/2021	EPI_ISL_2422549
hCoV-19/Ghana/WACCBIP-GS567/2021	EPI_ISL_2422550
hCoV-19/Ghana/WACCBIP-GS568/2021	EPI_ISL_2422551
hCoV-19/Ghana/WACCBIP-GS57/2021	EPI_ISL_944729
hCoV-19/Ghana/WACCBIP-GS571/2021	EPI_ISL_2422552
hCoV-19/Ghana/WACCBIP-GS573/2021	EPI_ISL_2422553
hCoV-19/Ghana/WACCBIP-GS574/2021	EPI_ISL_2422554
hCoV-19/Ghana/WACCBIP-GS575/2021	EPI_ISL_2422555
hCoV-19/Ghana/WACCBIP-GS577/2021	EPI_ISL_2422556
hCoV-19/Ghana/WACCBIP-GS578/2021	EPI_ISL_2422557
hCoV-19/Ghana/WACCBIP-GS579/2021	EPI_ISL_2422558
hCoV-19/Ghana/WACCBIP-GS58/2021	EPI_ISL_2422559
hCoV-19/Ghana/WACCBIP-GS580/2021	EPI_ISL_2422560
hCoV-19/Ghana/WACCBIP-GS581/2021	EPI_ISL_2422561
hCoV-19/Ghana/WACCBIP-GS582/2021	EPI_ISL_2422562
hCoV-19/Ghana/WACCBIP-GS584/2021	EPI_ISL_2422563
hCoV-19/Ghana/WACCBIP-GS585/2021	EPI_ISL_2422564
hCoV-19/Ghana/WACCBIP-GS586/2021	EPI_ISL_2422565
hCoV-19/Ghana/WACCBIP-GS589/2021	EPI_ISL_2422566
hCoV-19/Ghana/WACCBIP-GS59/2021	EPI_ISL_944725
hCoV-19/Ghana/WACCBIP-GS590/2021	EPI_ISL_2422567
hCoV-19/Ghana/WACCBIP-GS592/2021	EPI_ISL_2422568
hCoV-19/Ghana/WACCBIP-GS593/2021	EPI_ISL_2422569
hCoV-19/Ghana/WACCBIP-GS594/2021	EPI_ISL_2422570
hCoV-19/Ghana/WACCBIP-GS595/2021	EPI_ISL_2422571
hCoV-19/Ghana/WACCBIP-GS596/2021	EPI_ISL_2422572
hCoV-19/Ghana/WACCBIP-GS597/2021	EPI_ISL_2422574
hCoV-19/Ghana/WACCBIP-GS598/2021	EPI_ISL_2422575
hCoV-19/Ghana/WACCBIP-GS599/2021	EPI_ISL_6088269
hCoV-19/Ghana/WACCBIP-GS60/2021	EPI_ISL_944667
hCoV-19/Ghana/WACCBIP-GS600/2021	EPI_ISL_6088176
hCoV-19/Ghana/WACCBIP-GS601/2021	EPI_ISL_6088300
hCoV-19/Ghana/WACCBIP-GS603/2021	EPI_ISL_6088231
hCoV-19/Ghana/WACCBIP-GS604/2021	EPI_ISL_2422577
hCoV-19/Ghana/WACCBIP-GS605/2021	EPI_ISL_2422578
hCoV-19/Ghana/WACCBIP-GS606/2021	EPI_ISL_2422579
hCoV-19/Ghana/WACCBIP-GS608/2021	EPI_ISL_2422581
hCoV-19/Ghana/WACCBIP-GS609/2021	EPI_ISL_2422582
hCoV-19/Ghana/WACCBIP-GS61/2021	EPI_ISL_944715
hCoV-19/Ghana/WACCBIP-GS611/2021	EPI_ISL_2422583
hCoV-19/Ghana/WACCBIP-GS612/2021	EPI_ISL_2422585
hCoV-19/Ghana/WACCBIP-GS615/2021	EPI_ISL_2422586
hCoV-19/Ghana/WACCBIP-GS617/2021	EPI_ISL_2422588
hCoV-19/Ghana/WACCBIP-GS62/2021	EPI_ISL_944731
hCoV-19/Ghana/WACCBIP-GS621/2021	EPI_ISL_2422589
hCoV-19/Ghana/WACCBIP-GS622/2021	EPI_ISL_2422591
hCoV-19/Ghana/WACCBIP-GS623/2021	EPI_ISL_2422593
hCoV-19/Ghana/WACCBIP-GS626/2021	EPI_ISL_2422594
hCoV-19/Ghana/WACCBIP-GS627/2021	EPI_ISL_2422595
hCoV-19/Ghana/WACCBIP-GS63/2021	EPI_ISL_944666
hCoV-19/Ghana/WACCBIP-GS634/2021	EPI_ISL_2422597
hCoV-19/Ghana/WACCBIP-GS635/2021	EPI_ISL_2422598
hCoV-19/Ghana/WACCBIP-GS636/2021	EPI_ISL_2422600
hCoV-19/Ghana/WACCBIP-GS637/2021	EPI_ISL_2422601
hCoV-19/Ghana/WACCBIP-GS639/2021	EPI_ISL_6088185
hCoV-19/Ghana/WACCBIP-GS64/2021	EPI_ISL_944668
hCoV-19/Ghana/WACCBIP-GS640/2021	EPI_ISL_2422603
hCoV-19/Ghana/WACCBIP-GS647/2021	EPI_ISL_2422604
hCoV-19/Ghana/WACCBIP-GS648/2021	EPI_ISL_2422605
hCoV-19/Ghana/WACCBIP-GS649/2021	EPI_ISL_2422607
hCoV-19/Ghana/WACCBIP-GS65/2021	EPI_ISL_944703
hCoV-19/Ghana/WACCBIP-GS651/2021	EPI_ISL_2422608
hCoV-19/Ghana/WACCBIP-GS658/2021	EPI_ISL_2422610
hCoV-19/Ghana/WACCBIP-GS66/2021	EPI_ISL_944720
hCoV-19/Ghana/WACCBIP-GS661/2021	EPI_ISL_2422611
hCoV-19/Ghana/WACCBIP-GS669/2021	EPI_ISL_2422612
hCoV-19/Ghana/WACCBIP-GS68/2021	EPI_ISL_944661
hCoV-19/Ghana/WACCBIP-GS680/2021	EPI_ISL_2422614
hCoV-19/Ghana/WACCBIP-GS681/2021	EPI_ISL_2422615
hCoV-19/Ghana/WACCBIP-GS689/2021	EPI_ISL_2422617
hCoV-19/Ghana/WACCBIP-GS69/2021	EPI_ISL_944723
hCoV-19/Ghana/WACCBIP-GS690/2021	EPI_ISL_2422618
hCoV-19/Ghana/WACCBIP-GS691/2021	EPI_ISL_2422619
hCoV-19/Ghana/WACCBIP-GS692/2021	EPI_ISL_2422621
hCoV-19/Ghana/WACCBIP-GS694/2021	EPI_ISL_2422622
hCoV-19/Ghana/WACCBIP-GS699/2021	EPI_ISL_2422624
hCoV-19/Ghana/WACCBIP-GS70/2021	EPI_ISL_944648
hCoV-19/Ghana/WACCBIP-GS702/2021	EPI_ISL_2422625
hCoV-19/Ghana/WACCBIP-GS703/2021	EPI_ISL_2422627
hCoV-19/Ghana/WACCBIP-GS71/2021	EPI_ISL_944650
hCoV-19/Ghana/WACCBIP-GS711/2021	EPI_ISL_2422628
hCoV-19/Ghana/WACCBIP-GS712/2021	EPI_ISL_2422630
hCoV-19/Ghana/WACCBIP-GS713/2021	EPI_ISL_2836849
hCoV-19/Ghana/WACCBIP-GS714/2021	EPI_ISL_2836850
hCoV-19/Ghana/WACCBIP-GS715/2021	EPI_ISL_2836851
hCoV-19/Ghana/WACCBIP-GS719/2021	EPI_ISL_2836852
hCoV-19/Ghana/WACCBIP-GS721/2021	EPI_ISL_2836853
hCoV-19/Ghana/WACCBIP-GS722/2021	EPI_ISL_6088272
hCoV-19/Ghana/WACCBIP-GS724/2021	EPI_ISL_2836854
hCoV-19/Ghana/WACCBIP-GS725/2021	EPI_ISL_2836855
hCoV-19/Ghana/WACCBIP-GS728/2021	EPI_ISL_2836856
hCoV-19/Ghana/WACCBIP-GS729/2021	EPI_ISL_2836857
hCoV-19/Ghana/WACCBIP-GS73/2021	EPI_ISL_944664
hCoV-19/Ghana/WACCBIP-GS730/2021	EPI_ISL_2836858
hCoV-19/Ghana/WACCBIP-GS735/2021	EPI_ISL_2836859
hCoV-19/Ghana/WACCBIP-GS738/2021	EPI_ISL_2836860
hCoV-19/Ghana/WACCBIP-GS740/2021	EPI_ISL_2836861
hCoV-19/Ghana/WACCBIP-GS741/2021	EPI_ISL_2836862
hCoV-19/Ghana/WACCBIP-GS743/2021	EPI_ISL_2836863
hCoV-19/Ghana/WACCBIP-GS747/2021	EPI_ISL_6088350
hCoV-19/Ghana/WACCBIP-GS749/2021	EPI_ISL_2836864
hCoV-19/Ghana/WACCBIP-GS75/2021	EPI_ISL_944721
hCoV-19/Ghana/WACCBIP-GS751/2021	EPI_ISL_2836865
hCoV-19/Ghana/WACCBIP-GS752/2021	EPI_ISL_2836866
hCoV-19/Ghana/WACCBIP-GS756/2021	EPI_ISL_2836867
hCoV-19/Ghana/WACCBIP-GS757/2021	EPI_ISL_6088378
hCoV-19/Ghana/WACCBIP-GS758/2021	EPI_ISL_2836868
hCoV-19/Ghana/WACCBIP-GS760/2021	EPI_ISL_2836869
hCoV-19/Ghana/WACCBIP-GS761/2021	EPI_ISL_2836870
hCoV-19/Ghana/WACCBIP-GS766/2021	EPI_ISL_2836871
hCoV-19/Ghana/WACCBIP-GS767/2021	EPI_ISL_2836872
hCoV-19/Ghana/WACCBIP-GS77/2021	EPI_ISL_944718
hCoV-19/Ghana/WACCBIP-GS770/2021	EPI_ISL_2836873
hCoV-19/Ghana/WACCBIP-GS772/2021	EPI_ISL_6088327
hCoV-19/Ghana/WACCBIP-GS774/2021	EPI_ISL_2836874
hCoV-19/Ghana/WACCBIP-GS776/2021	EPI_ISL_2836875
hCoV-19/Ghana/WACCBIP-GS779/2021	EPI_ISL_2836876
hCoV-19/Ghana/WACCBIP-GS78/2021	EPI_ISL_944658
hCoV-19/Ghana/WACCBIP-GS781/2021	EPI_ISL_2836877
hCoV-19/Ghana/WACCBIP-GS783/2021	EPI_ISL_2836878
hCoV-19/Ghana/WACCBIP-GS784/2021	EPI_ISL_2836879
hCoV-19/Ghana/WACCBIP-GS785/2021	EPI_ISL_2836880
hCoV-19/Ghana/WACCBIP-GS788/2021	EPI_ISL_2836881
hCoV-19/Ghana/WACCBIP-GS789/2021	EPI_ISL_6088406
hCoV-19/Ghana/WACCBIP-GS791/2021	EPI_ISL_2836882
hCoV-19/Ghana/WACCBIP-GS793/2021	EPI_ISL_2836883
hCoV-19/Ghana/WACCBIP-GS796/2021	EPI_ISL_2836884
hCoV-19/Ghana/WACCBIP-GS80/2021	EPI_ISL_944705
hCoV-19/Ghana/WACCBIP-GS800/2021	EPI_ISL_2836885
hCoV-19/Ghana/WACCBIP-GS801/2021	EPI_ISL_2836886
hCoV-19/Ghana/WACCBIP-GS802/2021	EPI_ISL_2836887
hCoV-19/Ghana/WACCBIP-GS803/2021	EPI_ISL_2836888
hCoV-19/Ghana/WACCBIP-GS806/2021	EPI_ISL_2836889
hCoV-19/Ghana/WACCBIP-GS809/2021	EPI_ISL_2836890
hCoV-19/Ghana/WACCBIP-GS81/2021	EPI_ISL_6088359
hCoV-19/Ghana/WACCBIP-GS811/2021	EPI_ISL_2836891
hCoV-19/Ghana/WACCBIP-GS815/2021	EPI_ISL_2836892
hCoV-19/Ghana/WACCBIP-GS817/2021	EPI_ISL_2836893
hCoV-19/Ghana/WACCBIP-GS820/2021	EPI_ISL_6088301
hCoV-19/Ghana/WACCBIP-GS821/2021	EPI_ISL_2836894
hCoV-19/Ghana/WACCBIP-GS824/2021	EPI_ISL_2836895
hCoV-19/Ghana/WACCBIP-GS825/2021	EPI_ISL_2836896
hCoV-19/Ghana/WACCBIP-GS827/2021	EPI_ISL_2836897
hCoV-19/Ghana/WACCBIP-GS828/2021	EPI_ISL_2836898
hCoV-19/Ghana/WACCBIP-GS830/2021	EPI_ISL_2836899
hCoV-19/Ghana/WACCBIP-GS831/2021	EPI_ISL_2836900
hCoV-19/Ghana/WACCBIP-GS834/2021	EPI_ISL_2836901
hCoV-19/Ghana/WACCBIP-GS835/2021	EPI_ISL_2836902
hCoV-19/Ghana/WACCBIP-GS836/2021	EPI_ISL_2836903
hCoV-19/Ghana/WACCBIP-GS84/2021	EPI_ISL_944728
hCoV-19/Ghana/WACCBIP-GS840/2021	EPI_ISL_2836904
hCoV-19/Ghana/WACCBIP-GS844/2021	EPI_ISL_2836905
hCoV-19/Ghana/WACCBIP-GS845/2021	EPI_ISL_6088324
hCoV-19/Ghana/WACCBIP-GS847/2021	EPI_ISL_2836906
hCoV-19/Ghana/WACCBIP-GS849/2021	EPI_ISL_2836907
hCoV-19/Ghana/WACCBIP-GS851/2021	EPI_ISL_2836908
hCoV-19/Ghana/WACCBIP-GS852/2021	EPI_ISL_2836909
hCoV-19/Ghana/WACCBIP-GS853/2021	EPI_ISL_2836910
hCoV-19/Ghana/WACCBIP-GS854/2021	EPI_ISL_2836911
hCoV-19/Ghana/WACCBIP-GS855/2021	EPI_ISL_2836912
hCoV-19/Ghana/WACCBIP-GS856/2021	EPI_ISL_2836913
hCoV-19/Ghana/WACCBIP-GS857/2021	EPI_ISL_2836914
hCoV-19/Ghana/WACCBIP-GS860/2021	EPI_ISL_2836915
hCoV-19/Ghana/WACCBIP-GS862/2021	EPI_ISL_2836916
hCoV-19/Ghana/WACCBIP-GS864/2021	EPI_ISL_2836917
hCoV-19/Ghana/WACCBIP-GS866/2021	EPI_ISL_2836918
hCoV-19/Ghana/WACCBIP-GS868/2021	EPI_ISL_2836919
hCoV-19/Ghana/WACCBIP-GS87/2021	EPI_ISL_6088370
hCoV-19/Ghana/WACCBIP-GS870/2021	EPI_ISL_2836920
hCoV-19/Ghana/WACCBIP-GS871/2021	EPI_ISL_2836921
hCoV-19/Ghana/WACCBIP-GS872/2021	EPI_ISL_2836922
hCoV-19/Ghana/WACCBIP-GS873/2021	EPI_ISL_2836923
hCoV-19/Ghana/WACCBIP-GS874/2021	EPI_ISL_2836924
hCoV-19/Ghana/WACCBIP-GS875/2021	EPI_ISL_2836925
hCoV-19/Ghana/WACCBIP-GS876/2021	EPI_ISL_2836926
hCoV-19/Ghana/WACCBIP-GS878/2021	EPI_ISL_2836927
hCoV-19/Ghana/WACCBIP-GS88/2021	EPI_ISL_944649
hCoV-19/Ghana/WACCBIP-GS880/2021	EPI_ISL_2836928
hCoV-19/Ghana/WACCBIP-GS881/2021	EPI_ISL_2836929
hCoV-19/Ghana/WACCBIP-GS882/2021	EPI_ISL_2836930
hCoV-19/Ghana/WACCBIP-GS883/2021	EPI_ISL_2836931
hCoV-19/Ghana/WACCBIP-GS884/2021	EPI_ISL_2836932
hCoV-19/Ghana/WACCBIP-GS885/2021	EPI_ISL_2836933
hCoV-19/Ghana/WACCBIP-GS887/2021	EPI_ISL_2836934
hCoV-19/Ghana/WACCBIP-GS888/2021	EPI_ISL_2836935
hCoV-19/Ghana/WACCBIP-GS889/2021	EPI_ISL_2836936
hCoV-19/Ghana/WACCBIP-GS890/2021	EPI_ISL_2836937
hCoV-19/Ghana/WACCBIP-GS891/2021	EPI_ISL_2836938
hCoV-19/Ghana/WACCBIP-GS892/2021	EPI_ISL_2836939
hCoV-19/Ghana/WACCBIP-GS895/2021	EPI_ISL_2836940
hCoV-19/Ghana/WACCBIP-GS897/2021	EPI_ISL_2836941
hCoV-19/Ghana/WACCBIP-GS898/2021	EPI_ISL_2836942
hCoV-19/Ghana/WACCBIP-GS90/2021	EPI_ISL_944704
hCoV-19/Ghana/WACCBIP-GS901/2021	EPI_ISL_2836943
hCoV-19/Ghana/WACCBIP-GS903/2021	EPI_ISL_2836944
hCoV-19/Ghana/WACCBIP-GS905/2021	EPI_ISL_2836945
hCoV-19/Ghana/WACCBIP-GS906/2021	EPI_ISL_2836946
hCoV-19/Ghana/WACCBIP-GS908/2021	EPI_ISL_2836947
hCoV-19/Ghana/WACCBIP-GS909/2021	EPI_ISL_2836948
hCoV-19/Ghana/WACCBIP-GS91/2021	EPI_ISL_944730
hCoV-19/Ghana/WACCBIP-GS910/2021	EPI_ISL_2836949
hCoV-19/Ghana/WACCBIP-GS911/2021	EPI_ISL_2836950
hCoV-19/Ghana/WACCBIP-GS912/2021	EPI_ISL_2836951
hCoV-19/Ghana/WACCBIP-GS913/2021	EPI_ISL_2836952
hCoV-19/Ghana/WACCBIP-GS914/2021	EPI_ISL_2836953
hCoV-19/Ghana/WACCBIP-GS915/2021	EPI_ISL_2836954
hCoV-19/Ghana/WACCBIP-GS917/2021	EPI_ISL_2836955
hCoV-19/Ghana/WACCBIP-GS918/2021	EPI_ISL_2836956
hCoV-19/Ghana/WACCBIP-GS919/2021	EPI_ISL_2836957
hCoV-19/Ghana/WACCBIP-GS92/2021	EPI_ISL_944665
hCoV-19/Ghana/WACCBIP-GS920/2021	EPI_ISL_2836958
hCoV-19/Ghana/WACCBIP-GS921/2021	EPI_ISL_2836959
hCoV-19/Ghana/WACCBIP-GS922/2021	EPI_ISL_2836960
hCoV-19/Ghana/WACCBIP-GS923/2021	EPI_ISL_2836961
hCoV-19/Ghana/WACCBIP-GS924/2021	EPI_ISL_6088262
hCoV-19/Ghana/WACCBIP-GS925/2021	EPI_ISL_2836962
hCoV-19/Ghana/WACCBIP-GS926/2021	EPI_ISL_2836963
hCoV-19/Ghana/WACCBIP-GS927/2021	EPI_ISL_2836964
hCoV-19/Ghana/WACCBIP-GS928/2021	EPI_ISL_2836965
hCoV-19/Ghana/WACCBIP-GS929/2021	EPI_ISL_2836966
hCoV-19/Ghana/WACCBIP-GS930/2021	EPI_ISL_2836967
hCoV-19/Ghana/WACCBIP-GS931/2021	EPI_ISL_2836968
hCoV-19/Ghana/WACCBIP-GS932/2021	EPI_ISL_2836969
hCoV-19/Ghana/WACCBIP-GS938/2021	EPI_ISL_2967996
hCoV-19/Ghana/WACCBIP-GS939/2021	EPI_ISL_2967997
hCoV-19/Ghana/WACCBIP-GS941/2021	EPI_ISL_2967998
hCoV-19/Ghana/WACCBIP-GS942/2021	EPI_ISL_2967999
hCoV-19/Ghana/WACCBIP-GS943/2021	EPI_ISL_2968000
hCoV-19/Ghana/WACCBIP-GS944/2021	EPI_ISL_2968001
hCoV-19/Ghana/WACCBIP-GS945/2021	EPI_ISL_2968002
hCoV-19/Ghana/WACCBIP-GS946/2021	EPI_ISL_2968003
hCoV-19/Ghana/WACCBIP-GS948/2021	EPI_ISL_2968004
hCoV-19/Ghana/WACCBIP-GS949/2021	EPI_ISL_6088323
hCoV-19/Ghana/WACCBIP-GS950/2021	EPI_ISL_2968005
hCoV-19/Ghana/WACCBIP-GS952/2021	EPI_ISL_2968006
hCoV-19/Ghana/WACCBIP-GS953/2021	EPI_ISL_2968007
hCoV-19/Ghana/WACCBIP-GS955/2021	EPI_ISL_2968008
hCoV-19/Ghana/WACCBIP-GS956/2021	EPI_ISL_2968009
hCoV-19/Ghana/WACCBIP-GS957/2021	EPI_ISL_2968010
hCoV-19/Ghana/WACCBIP-GS958/2021	EPI_ISL_2968011
hCoV-19/Ghana/WACCBIP-GS960/2021	EPI_ISL_2968012
hCoV-19/Ghana/WACCBIP-GS961/2021	EPI_ISL_2968013
hCoV-19/Ghana/WACCBIP-GS962/2021	EPI_ISL_2968014
hCoV-19/Ghana/WACCBIP-GS965/2021	EPI_ISL_2968015
hCoV-19/Ghana/WACCBIP-GS966/2021	EPI_ISL_2968016
hCoV-19/Ghana/WACCBIP-GS967/2021	EPI_ISL_2968017
hCoV-19/Ghana/WACCBIP-GS969/2021	EPI_ISL_2968018
hCoV-19/Ghana/WACCBIP-GS970/2021	EPI_ISL_2968019
hCoV-19/Ghana/WACCBIP-GS972/2021	EPI_ISL_2968020
hCoV-19/Ghana/WACCBIP-GS974/2021	EPI_ISL_2968021
hCoV-19/Ghana/WACCBIP-GS975/2021	EPI_ISL_2968022
hCoV-19/Ghana/WACCBIP-GS978/2021	EPI_ISL_2968023
hCoV-19/Ghana/WACCBIP-GS98/2021	EPI_ISL_944716
hCoV-19/Ghana/WACCBIP-GS981/2021	EPI_ISL_2968024
hCoV-19/Ghana/WACCBIP-GS982/2021	EPI_ISL_2968025
hCoV-19/Ghana/WACCBIP-GS983/2021	EPI_ISL_2968026
hCoV-19/Ghana/WACCBIP-GS984/2021	EPI_ISL_2968027
hCoV-19/Ghana/WACCBIP-GS985/2021	EPI_ISL_2968028
hCoV-19/Ghana/WACCBIP-GS989/2021	EPI_ISL_2968030
hCoV-19/Ghana/WACCBIP-GS99/2021	EPI_ISL_944717
hCoV-19/Ghana/WACCBIP-GS990/2021	EPI_ISL_2968031
hCoV-19/Ghana/WACCBIP-GS991/2021	EPI_ISL_6088367
hCoV-19/Ghana/WACCBIP-GS993/2021	EPI_ISL_2968032
hCoV-19/Ghana/WACCBIP-GS997/2021	EPI_ISL_2968033
hCoV-19/Ghana/WACCBIP-GS999/2021	EPI_ISL_2968034

## Sheet: GenBank Accessions (Ngoi et al)
Virus.name	AccessionID
Ghana/2850_S15/2020	MT890204	https://www.ncbi.nlm.nih.gov/nuccore/MT890204
Ghana/1659_S14/2020	MT890205	https://www.ncbi.nlm.nih.gov/nuccore/MT890205
Ghana/35466_S19/2020	MT890206	https://www.ncbi.nlm.nih.gov/nuccore/MT890206
Ghana/34980_S22/2020	MT890207	https://www.ncbi.nlm.nih.gov/nuccore/MT890207
Ghana/35394_S49/2020	MT890208	https://www.ncbi.nlm.nih.gov/nuccore/MT890208
Ghana/2914_S8/2020	MT890209	https://www.ncbi.nlm.nih.gov/nuccore/MT890209
Ghana/35012_S17/2020	MT890210	https://www.ncbi.nlm.nih.gov/nuccore/MT890210
Ghana/83637_S29/2020	MT890211	https://www.ncbi.nlm.nih.gov/nuccore/MT890211
Ghana/81219_S34/2020	MT890212	https://www.ncbi.nlm.nih.gov/nuccore/MT890212
Ghana/35019_S18/2020	MT890213	https://www.ncbi.nlm.nih.gov/nuccore/MT890213
Ghana/2230_S4/2020	MT890214	https://www.ncbi.nlm.nih.gov/nuccore/MT890214
Ghana/84301_S35/2020	MT890215	https://www.ncbi.nlm.nih.gov/nuccore/MT890215
Ghana/84218_S47/2020	MT890216	https://www.ncbi.nlm.nih.gov/nuccore/MT890216
Ghana/2828_S6/2020	MT890217	https://www.ncbi.nlm.nih.gov/nuccore/MT890217
Ghana/3176_S11/2020	MT890218	https://www.ncbi.nlm.nih.gov/nuccore/MT890218
Ghana/3177_S12/2020	MT890219	https://www.ncbi.nlm.nih.gov/nuccore/MT890219
Ghana/1651_S3/2020	MT890220	https://www.ncbi.nlm.nih.gov/nuccore/MT890220
Ghana/1565_S13/2020	MT890221	https://www.ncbi.nlm.nih.gov/nuccore/MT890221
Ghana/2986_S10/2020	MT890222	https://www.ncbi.nlm.nih.gov/nuccore/MT890222
Ghana/1622_S2/2020	MT890223	https://www.ncbi.nlm.nih.gov/nuccore/MT890223
Ghana/2333_S5/2020	MT890224	https://www.ncbi.nlm.nih.gov/nuccore/MT890224
Ghana/2944_S9/2020	MT890225	https://www.ncbi.nlm.nih.gov/nuccore/MT890225
Ghana/34927_S20/2020	MT890226	https://www.ncbi.nlm.nih.gov/nuccore/MT890226
Ghana/2573_S27/2020	MT890227	https://www.ncbi.nlm.nih.gov/nuccore/MT890227
Ghana/35280_S41/2020	MT890228	https://www.ncbi.nlm.nih.gov/nuccore/MT890228
Ghana/34928_S21/2020	MT890229	https://www.ncbi.nlm.nih.gov/nuccore/MT890229
Ghana/35563_S37/2020	MT890230	https://www.ncbi.nlm.nih.gov/nuccore/MT890230
Ghana/84210_S44/2020	MT890231	https://www.ncbi.nlm.nih.gov/nuccore/MT890231
Ghana/34983_S40/2020	MT890232	https://www.ncbi.nlm.nih.gov/nuccore/MT890232
Ghana/84430_S51/2020	MT890233	https://www.ncbi.nlm.nih.gov/nuccore/MT890233
Ghana/82879_S48/2020	MT890234	https://www.ncbi.nlm.nih.gov/nuccore/MT890234
Ghana/84049_S31/2020	MT890235	https://www.ncbi.nlm.nih.gov/nuccore/MT890235
Ghana/84279_S42/2020	MT890236	https://www.ncbi.nlm.nih.gov/nuccore/MT890236
Ghana/84182_S43/2020	MT890237	https://www.ncbi.nlm.nih.gov/nuccore/MT890237
Ghana/81216_S36/2020	MT890238	https://www.ncbi.nlm.nih.gov/nuccore/MT890238
Ghana/36523_S23/2020	MT890239	https://www.ncbi.nlm.nih.gov/nuccore/MT890239
Ghana/2709_S25/2020	MT890240	https://www.ncbi.nlm.nih.gov/nuccore/MT890240
Ghana/84260_S28/2020	MT890241	https://www.ncbi.nlm.nih.gov/nuccore/MT890241
Ghana/84162_S45/2020	MT890242	https://www.ncbi.nlm.nih.gov/nuccore/MT890242
Ghana/84438_S50/2020	MT890243	https://www.ncbi.nlm.nih.gov/nuccore/MT890243
Ghana/84484_S16/2020	MT890244	https://www.ncbi.nlm.nih.gov/nuccore/MT890244
Ghana/35183_S24/2020	MT890245	https://www.ncbi.nlm.nih.gov/nuccore/MT890245
Ghana/2666_S32/2020	MT890246	https://www.ncbi.nlm.nih.gov/nuccore/MT890246
Ghana/1513_S1/2020	MT890247	https://www.ncbi.nlm.nih.gov/nuccore/MT890247
Ghana/2852_S30/2020	MT890248	https://www.ncbi.nlm.nih.gov/nuccore/MT890248
Ghana/2853_S7/2020	MT890249	https://www.ncbi.nlm.nih.gov/nuccore/MT890249

## Sheet: ENA (PRJEB49489) Accessions
study_accession	sample_accession	experiment_accession	run_accession	tax_id	scientific_name	submitted_ftp
PRJEB49489	SAMEA11196548	ERX7308209	ERR7740026	2697049	Severe acute respiratory syndrome coronavirus 2	ftp.sra.ebi.ac.uk/vol1/run/ERR774/ERR7740026/Ghana_UHAS_AA110_2021.fastq.gz
PRJEB49489	SAMEA11196549	ERX7308210	ERR7740027	2697049	Severe acute respiratory syndrome coronavirus 2	ftp.sra.ebi.ac.uk/vol1/run/ERR774/ERR7740027/Ghana_UHAS_AA226_2021.fastq.gz
PRJEB49489	SAMEA11196550	ERX7308539	ERR7740356	2697049	Severe acute respiratory syndrome coronavirus 2	ftp.sra.ebi.ac.uk/vol1/run/ERR774/ERR7740356/Ghana_UHAS_AA342_2021.fastq.gz
PRJEB49489	SAMEA11196551	ERX7308541	ERR7740358	2697049	Severe acute respiratory syndrome coronavirus 2	ftp.sra.ebi.ac.uk/vol1/run/ERR774/ERR7740358/Ghana_UHAS_AA516_2021.fastq.gz
PRJEB49489	SAMEA11196552	ERX7309255	ERR7741072	2697049	Severe acute respiratory syndrome coronavirus 2	ftp.sra.ebi.ac.uk/vol1/run/ERR774/ERR7741072/Ghana_UHAS_AA526_2021.fastq.gz
PRJEB49489	SAMEA11196553	ERX7309256	ERR7741073	2697049	Severe acute respiratory syndrome coronavirus 2	ftp.sra.ebi.ac.uk/vol1/run/ERR774/ERR7741073/Ghana_UHAS_AA621_2021.fastq.gz
PRJEB49489	SAMEA11196554	ERX7309257	ERR7741074	2697049	Severe acute respiratory syndrome coronavirus 2	ftp.sra.ebi.ac.uk/vol1/run/ERR774/ERR7741074/Ghana_UHAS_AA763_2021.fastq.gz
PRJEB49489	SAMEA11196555	ERX7309900	ERR7741076	2697049	Severe acute respiratory syndrome coronavirus 2	ftp.sra.ebi.ac.uk/vol1/run/ERR774/ERR7741076/Ghana_UHAS_AA774_2021.fastq.gz
PRJEB49489	SAMEA11196556	ERX7309914	ERR7741731	2697049	Severe acute respiratory syndrome coronavirus 2	ftp.sra.ebi.ac.uk/vol1/run/ERR774/ERR7741731/Ghana_UHAS_AA778_2021.fastq.gz
PRJEB49489	SAMEA11196557	ERX7309915	ERR7741732	2697049	Severe acute respiratory syndrome coronavirus 2	ftp.sra.ebi.ac.uk/vol1/run/ERR774/ERR7741732/Ghana_UHAS_AA789_2021.fastq.gz
PRJEB49489	SAMEA11196558	ERX7309917	ERR7741734	2697049	Severe acute respiratory syndrome coronavirus 2	ftp.sra.ebi.ac.uk/vol1/run/ERR774/ERR7741734/Ghana_UHAS_AA803_2021.fastq.gz
PRJEB49489	SAMEA11196559	ERX7310609	ERR7742426	2697049	Severe acute respiratory syndrome coronavirus 2	ftp.sra.ebi.ac.uk/vol1/run/ERR774/ERR7742426/Ghana_UHAS_AK666_2021.fastq.gz
PRJEB49489	SAMEA11196560	ERX7311312	ERR7743129	2697049	Severe acute respiratory syndrome coronavirus 2	ftp.sra.ebi.ac.uk/vol1/run/ERR774/ERR7743129/Ghana_UHAS_AK670_2021.fastq.gz
PRJEB49489	SAMEA11196561	ERX7312003	ERR7743820	2697049	Severe acute respiratory syndrome coronavirus 2	ftp.sra.ebi.ac.uk/vol1/run/ERR774/ERR7743820/Ghana_UHAS_AK806_2021.fastq.gz
PRJEB49489	SAMEA11196562	ERX7312687	ERR7744478	2697049	Severe acute respiratory syndrome coronavirus 2	ftp.sra.ebi.ac.uk/vol1/run/ERR774/ERR7744478/Ghana_UHAS_AK809_2021.fastq.gz
PRJEB49489	SAMEA11196563	ERX7312688	ERR7744505	2697049	Severe acute respiratory syndrome coronavirus 2	ftp.sra.ebi.ac.uk/vol1/run/ERR774/ERR7744505/Ghana_UHAS_AK921_2021.fastq.gz
PRJEB49489	SAMEA11196564	ERX7313366	ERR7745183	2697049	Severe acute respiratory syndrome coronavirus 2	ftp.sra.ebi.ac.uk/vol1/run/ERR774/ERR7745183/Ghana_UHAS_AK931_2021.fastq.gz
PRJEB49489	SAMEA11196565	ERX7313370	ERR7745187	2697049	Severe acute respiratory syndrome coronavirus 2	ftp.sra.ebi.ac.uk/vol1/run/ERR774/ERR7745187/Ghana_UHAS_AK933_2021.fastq.gz
PRJEB49489	SAMEA11196566	ERX7313373	ERR7745190	2697049	Severe acute respiratory syndrome coronavirus 2	ftp.sra.ebi.ac.uk/vol1/run/ERR774/ERR7745190/Ghana_UHAS_AK939_2021.fastq.gz
PRJEB49489	SAMEA11196567	ERX7313376	ERR7745193	2697049	Severe acute respiratory syndrome coronavirus 2	ftp.sra.ebi.ac.uk/vol1/run/ERR774/ERR7745193/Ghana_UHAS_AL039_2021.fastq.gz
PRJEB49489	SAMEA11196568	ERX7313378	ERR7745195	2697049	Severe acute respiratory syndrome coronavirus 2	ftp.sra.ebi.ac.uk/vol1/run/ERR774/ERR7745195/Ghana_UHAS_AL045_2021.fastq.gz
PRJEB49489	SAMEA11196569	ERX7313380	ERR7745197	2697049	Severe acute respiratory syndrome coronavirus 2	ftp.sra.ebi.ac.uk/vol1/run/ERR774/ERR7745197/Ghana_UHAS_AL046_2021.fastq.gz
PRJEB49489	SAMEA11196570	ERX7313382	ERR7745199	2697049	Severe acute respiratory syndrome coronavirus 2	ftp.sra.ebi.ac.uk/vol1/run/ERR774/ERR7745199/Ghana_UHAS_AL050_2021.fastq.gz
PRJEB49489	SAMEA11196571	ERX7313385	ERR7745202	2697049	Severe acute respiratory syndrome coronavirus 2	ftp.sra.ebi.ac.uk/vol1/run/ERR774/ERR7745202/Ghana_UHAS_AL058_2021.fastq.gz
PRJEB49489	SAMEA11196572	ERX7313388	ERR7745205	2697049	Severe acute respiratory syndrome coronavirus 2	ftp.sra.ebi.ac.uk/vol1/run/ERR774/ERR7745205/Ghana_UHAS_AL062_2021.fastq.gz
PRJEB49489	SAMEA11196573	ERX7313390	ERR7745207	2697049	Severe acute respiratory syndrome coronavirus 2	ftp.sra.ebi.ac.uk/vol1/run/ERR774/ERR7745207/Ghana_UHAS_AL063_2021.fastq.gz
PRJEB49489	SAMEA11196574	ERX7313392	ERR7745209	2697049	Severe acute respiratory syndrome coronavirus 2	ftp.sra.ebi.ac.uk/vol1/run/ERR774/ERR7745209/Ghana_UHAS_AL065_2021.fastq.gz
PRJEB49489	SAMEA11196575	ERX7313399	ERR7745216	2697049	Severe acute respiratory syndrome coronavirus 2	ftp.sra.ebi.ac.uk/vol1/run/ERR774/ERR7745216/Ghana_UHAS_AL079_2021.fastq.gz
PRJEB49489	SAMEA11196576	ERX7313402	ERR7745219	2697049	Severe acute respiratory syndrome coronavirus 2	ftp.sra.ebi.ac.uk/vol1/run/ERR774/ERR7745219/Ghana_UHAS_AL080_2021.fastq.gz
PRJEB49489	SAMEA11196577	ERX7313406	ERR7745223	2697049	Severe acute respiratory syndrome coronavirus 2	ftp.sra.ebi.ac.uk/vol1/run/ERR774/ERR7745223/Ghana_UHAS_AL084_2021.fastq.gz
PRJEB49489	SAMEA11196578	ERX7313409	ERR7745226	2697049	Severe acute respiratory syndrome coronavirus 2	ftp.sra.ebi.ac.uk/vol1/run/ERR774/ERR7745226/Ghana_UHAS_AL126_2021.fastq.gz
PRJEB49489	SAMEA11196579	ERX7313413	ERR7745230	2697049	Severe acute respiratory syndrome coronavirus 2	ftp.sra.ebi.ac.uk/vol1/run/ERR774/ERR7745230/Ghana_UHAS_AL232_2021.fastq.gz
PRJEB49489	SAMEA11196580	ERX7313415	ERR7745232	2697049	Severe acute respiratory syndrome coronavirus 2	ftp.sra.ebi.ac.uk/vol1/run/ERR774/ERR7745232/Ghana_UHAS_AL253_2021.fastq.gz
PRJEB49489	SAMEA11196581	ERX7313418	ERR7745235	2697049	Severe acute respiratory syndrome coronavirus 2	ftp.sra.ebi.ac.uk/vol1/run/ERR774/ERR7745235/Ghana_UHAS_AL257_2021.fastq.gz
PRJEB49489	SAMEA11196582	ERX7313421	ERR7745238	2697049	Severe acute respiratory syndrome coronavirus 2	ftp.sra.ebi.ac.uk/vol1/run/ERR774/ERR7745238/Ghana_UHAS_AL307_2021.fastq.gz
PRJEB49489	SAMEA11196583	ERX7313422	ERR7745239	2697049	Severe acute respiratory syndrome coronavirus 2	ftp.sra.ebi.ac.uk/vol1/run/ERR774/ERR7745239/Ghana_UHAS_AL351_2021.fastq.gz
PRJEB49489	SAMEA11196584	ERX7313424	ERR7745241	2697049	Severe acute respiratory syndrome coronavirus 2	ftp.sra.ebi.ac.uk/vol1/run/ERR774/ERR7745241/Ghana_UHAS_AL372_2021.fastq.gz
PRJEB49489	SAMEA11196585	ERX7313425	ERR7745242	2697049	Severe acute respiratory syndrome coronavirus 2	ftp.sra.ebi.ac.uk/vol1/run/ERR774/ERR7745242/Ghana_UHAS_AL621_2021.fastq.gz
PRJEB49489	SAMEA11196586	ERX7313428	ERR7745245	2697049	Severe acute respiratory syndrome coronavirus 2	ftp.sra.ebi.ac.uk/vol1/run/ERR774/ERR7745245/Ghana_UHAS_AL625_2021.fastq.gz
PRJEB49489	SAMEA11196587	ERX7313430	ERR7745247	2697049	Severe acute respiratory syndrome coronavirus 2	ftp.sra.ebi.ac.uk/vol1/run/ERR774/ERR7745247/Ghana_UHAS_AL687_2021.fastq.gz
PRJEB49489	SAMEA11196588	ERX7313432	ERR7745249	2697049	Severe acute respiratory syndrome coronavirus 2	ftp.sra.ebi.ac.uk/vol1/run/ERR774/ERR7745249/Ghana_UHAS_AL715_2021.fastq.gz
PRJEB49489	SAMEA11196589	ERX7313433	ERR7745250	2697049	Severe acute respiratory syndrome coronavirus 2	ftp.sra.ebi.ac.uk/vol1/run/ERR774/ERR7745250/Ghana_UHAS_AL719_2021.fastq.gz
PRJEB49489	SAMEA11196590	ERX7313436	ERR7745253	2697049	Severe acute respiratory syndrome coronavirus 2	ftp.sra.ebi.ac.uk/vol1/run/ERR774/ERR7745253/Ghana_UHAS_AL778_2021.fastq.gz
PRJEB49489	SAMEA11196591	ERX7313437	ERR7745254	2697049	Severe acute respiratory syndrome coronavirus 2	ftp.sra.ebi.ac.uk/vol1/run/ERR774/ERR7745254/Ghana_UHAS_AL784_2021.fastq.gz
PRJEB49489	SAMEA11196592	ERX7313440	ERR7745257	2697049	Severe acute respiratory syndrome coronavirus 2	ftp.sra.ebi.ac.uk/vol1/run/ERR774/ERR7745257/Ghana_UHAS_AL911_2021.fastq.gz
PRJEB49489	SAMEA11196593	ERX7313442	ERR7745259	2697049	Severe acute respiratory syndrome coronavirus 2	ftp.sra.ebi.ac.uk/vol1/run/ERR774/ERR7745259/Ghana_UHAS_AL922_2021.fastq.gz
PRJEB49489	SAMEA11196594	ERX7313443	ERR7745260	2697049	Severe acute respiratory syndrome coronavirus 2	ftp.sra.ebi.ac.uk/vol1/run/ERR774/ERR7745260/Ghana_UHAS_AL979_2021.fastq.gz
PRJEB49489	SAMEA11196595	ERX7313446	ERR7745263	2697049	Severe acute respiratory syndrome coronavirus 2	ftp.sra.ebi.ac.uk/vol1/run/ERR774/ERR7745263/Ghana_UHAS_AL983_2021.fastq.gz
PRJEB49489	SAMEA11196596	ERX7313449	ERR7745266	2697049	Severe acute respiratory syndrome coronavirus 2	ftp.sra.ebi.ac.uk/vol1/run/ERR774/ERR7745266/Ghana_UHAS_AL998_2021.fastq.gz
PRJEB49489	SAMEA11196597	ERX7313450	ERR7745267	2697049	Severe acute respiratory syndrome coronavirus 2	ftp.sra.ebi.ac.uk/vol1/run/ERR774/ERR7745267/Ghana_UHAS_AM019_2021.fastq.gz
PRJEB49489	SAMEA11196598	ERX7313453	ERR7745270	2697049	Severe acute respiratory syndrome coronavirus 2	ftp.sra.ebi.ac.uk/vol1/run/ERR774/ERR7745270/Ghana_UHAS_AM054_2021.fastq.gz
PRJEB49489	SAMEA11196599	ERX7313454	ERR7745271	2697049	Severe acute respiratory syndrome coronavirus 2	ftp.sra.ebi.ac.uk/vol1/run/ERR774/ERR7745271/Ghana_UHAS_AM058_2021.fastq.gz
PRJEB49489	SAMEA11196600	ERX7313455	ERR7745272	2697049	Severe acute respiratory syndrome coronavirus 2	ftp.sra.ebi.ac.uk/vol1/run/ERR774/ERR7745272/Ghana_UHAS_AM100_2021.fastq.gz
PRJEB49489	SAMEA11196601	ERX7313457	ERR7745274	2697049	Severe acute respiratory syndrome coronavirus 2	ftp.sra.ebi.ac.uk/vol1/run/ERR774/ERR7745274/Ghana_UHAS_AM137_2021.fastq.gz
PRJEB49489	SAMEA11196602	ERX7313458	ERR7745275	2697049	Severe acute respiratory syndrome coronavirus 2	ftp.sra.ebi.ac.uk/vol1/run/ERR774/ERR7745275/Ghana_UHAS_AM181_2021.fastq.gz
PRJEB49489	SAMEA11196603	ERX7313460	ERR7745277	2697049	Severe acute respiratory syndrome coronavirus 2	ftp.sra.ebi.ac.uk/vol1/run/ERR774/ERR7745277/Ghana_UHAS_AM219_2021.fastq.gz
PRJEB49489	SAMEA11196604	ERX7313461	ERR7745278	2697049	Severe acute respiratory syndrome coronavirus 2	ftp.sra.ebi.ac.uk/vol1/run/ERR774/ERR7745278/Ghana_UHAS_AM242_2021.fastq.gz
PRJEB49489	SAMEA11196605	ERX7313464	ERR7745281	2697049	Severe acute respiratory syndrome coronavirus 2	ftp.sra.ebi.ac.uk/vol1/run/ERR774/ERR7745281/Ghana_UHAS_AM275_2021.fastq.gz
PRJEB49489	SAMEA11196606	ERX7313466	ERR7745283	2697049	Severe acute respiratory syndrome coronavirus 2	ftp.sra.ebi.ac.uk/vol1/run/ERR774/ERR7745283/Ghana_UHAS_AM276_2021.fastq.gz
PRJEB49489	SAMEA11196607	ERX7313469	ERR7745286	2697049	Severe acute respiratory syndrome coronavirus 2	ftp.sra.ebi.ac.uk/vol1/run/ERR774/ERR7745286/Ghana_UHAS_AM335_2021.fastq.gz
PRJEB49489	SAMEA11196608	ERX7313471	ERR7745288	2697049	Severe acute respiratory syndrome coronavirus 2	ftp.sra.ebi.ac.uk/vol1/run/ERR774/ERR7745288/Ghana_UHAS_AM349_2021.fastq.gz
PRJEB49489	SAMEA11196609	ERX7313473	ERR7745290	2697049	Severe acute respiratory syndrome coronavirus 2	ftp.sra.ebi.ac.uk/vol1/run/ERR774/ERR7745290/Ghana_UHAS_BB139_2021.fastq.gz
PRJEB49489	SAMEA11196610	ERX7313475	ERR7745292	2697049	Severe acute respiratory syndrome coronavirus 2	ftp.sra.ebi.ac.uk/vol1/run/ERR774/ERR7745292/Ghana_UHAS_BB142_2021.fastq.gz
PRJEB49489	SAMEA11196611	ERX7313478	ERR7745295	2697049	Severe acute respiratory syndrome coronavirus 2	ftp.sra.ebi.ac.uk/vol1/run/ERR774/ERR7745295/Ghana_UHAS_BB234_2021.fastq.gz
PRJEB49489	SAMEA11196614	ERX7313481	ERR7745298	2697049	Severe acute respiratory syndrome coronavirus 2	ftp.sra.ebi.ac.uk/vol1/run/ERR774/ERR7745298/Ghana_UHAS_H009_2020.fastq.gz
PRJEB49489	SAMEA11196615	ERX7313487	ERR7745304	2697049	Severe acute respiratory syndrome coronavirus 2	ftp.sra.ebi.ac.uk/vol1/run/ERR774/ERR7745304/Ghana_UHAS_HOV_1702_2021.fastq.gz
PRJEB49489	SAMEA11196616	ERX7313492	ERR7745309	2697049	Severe acute respiratory syndrome coronavirus 2	ftp.sra.ebi.ac.uk/vol1/run/ERR774/ERR7745309/Ghana_UHAS_HOV_1714_2021.fastq.gz
PRJEB49489	SAMEA11196617	ERX7313499	ERR7745316	2697049	Severe acute respiratory syndrome coronavirus 2	ftp.sra.ebi.ac.uk/vol1/run/ERR774/ERR7745316/Ghana_UHAS_HOV_1738_2021.fastq.gz
PRJEB49489	SAMEA11196618	ERX7313505	ERR7745322	2697049	Severe acute respiratory syndrome coronavirus 2	ftp.sra.ebi.ac.uk/vol1/run/ERR774/ERR7745322/Ghana_UHAS_HOV_1763_2021.fastq.gz
PRJEB49489	SAMEA11196619	ERX7313508	ERR7745325	2697049	Severe acute respiratory syndrome coronavirus 2	ftp.sra.ebi.ac.uk/vol1/run/ERR774/ERR7745325/Ghana_UHAS_HOV_1767_2021.fastq.gz
PRJEB49489	SAMEA11196621	ERX7313509	ERR7745326	2697049	Severe acute respiratory syndrome coronavirus 2	ftp.sra.ebi.ac.uk/vol1/run/ERR774/ERR7745326/Ghana_UHAS_I470_2020.fastq.gz
PRJEB49489	SAMEA11196623	ERX7313513	ERR7745330	2697049	Severe acute respiratory syndrome coronavirus 2	ftp.sra.ebi.ac.uk/vol1/run/ERR774/ERR7745330/Ghana_UHAS_K674_2020.fastq.gz
PRJEB49489	SAMEA11196624	ERX7313515	ERR7745332	2697049	Severe acute respiratory syndrome coronavirus 2	ftp.sra.ebi.ac.uk/vol1/run/ERR774/ERR7745332/Ghana_UHAS_K675_2020.fastq.gz
PRJEB49489	SAMEA11196627	ERX7313520	ERR7745337	2697049	Severe acute respiratory syndrome coronavirus 2	ftp.sra.ebi.ac.uk/vol1/run/ERR774/ERR7745337/Ghana_UHAS_TRA_047_2021.fastq.gz
PRJEB49489	SAMEA11196628	ERX7313522	ERR7745339	2697049	Severe acute respiratory syndrome coronavirus 2	ftp.sra.ebi.ac.uk/vol1/run/ERR774/ERR7745339/Ghana_UHAS_TRA_054_2021.fastq.gz
PRJEB49489	SAMEA11196629	ERX7313524	ERR7745341	2697049	Severe acute respiratory syndrome coronavirus 2	ftp.sra.ebi.ac.uk/vol1/run/ERR774/ERR7745341/Ghana_UHAS_TRA_069_2021.fastq.gz
PRJEB49489	SAMEA11196630	ERX7313525	ERR7745342	2697049	Severe acute respiratory syndrome coronavirus 2	ftp.sra.ebi.ac.uk/vol1/run/ERR774/ERR7745342/Ghana_UHAS_TRA_071_2021.fastq.gz
PRJEB49489	SAMEA11196631	ERX7313527	ERR7745344	2697049	Severe acute respiratory syndrome coronavirus 2	ftp.sra.ebi.ac.uk/vol1/run/ERR774/ERR7745344/Ghana_UHAS_TRA_072_2021.fastq.gz
PRJEB49489	SAMEA11196632	ERX7313531	ERR7745348	2697049	Severe acute respiratory syndrome coronavirus 2	ftp.sra.ebi.ac.uk/vol1/run/ERR774/ERR7745348/Ghana_UHAS_TRA_076_2021.fastq.gz
PRJEB49489	SAMEA11196633	ERX7313533	ERR7745350	2697049	Severe acute respiratory syndrome coronavirus 2	ftp.sra.ebi.ac.uk/vol1/run/ERR774/ERR7745350/Ghana_UHAS_TRA_099_2021.fastq.gz
PRJEB49489	SAMEA11196634	ERX7313537	ERR7745354	2697049	Severe acute respiratory syndrome coronavirus 2	ftp.sra.ebi.ac.uk/vol1/run/ERR774/ERR7745354/Ghana_UHAS_TRA_101_2021.fastq.gz
PRJEB49489	SAMEA11196635	ERX7313539	ERR7745356	2697049	Severe acute respiratory syndrome coronavirus 2	ftp.sra.ebi.ac.uk/vol1/run/ERR774/ERR7745356/Ghana_UHAS_TRA_104_2021.fastq.gz
PRJEB49489	SAMEA11196636	ERX7313542	ERR7745359	2697049	Severe acute respiratory syndrome coronavirus 2	ftp.sra.ebi.ac.uk/vol1/run/ERR774/ERR7745359/Ghana_UHAS_TRA_1048_2021.fastq.gz
PRJEB49489	SAMEA11196637	ERX7313547	ERR7745364	2697049	Severe acute respiratory syndrome coronavirus 2	ftp.sra.ebi.ac.uk/vol1/run/ERR774/ERR7745364/Ghana_UHAS_TRA_1056_2021.fastq.gz
PRJEB49489	SAMEA11196638	ERX7313558	ERR7745375	2697049	Severe acute respiratory syndrome coronavirus 2	ftp.sra.ebi.ac.uk/vol1/run/ERR774/ERR7745375/Ghana_UHAS_TRA_1064_2021.fastq.gz
PRJEB49489	SAMEA11196639	ERX7313574	ERR7745391	2697049	Severe acute respiratory syndrome coronavirus 2	ftp.sra.ebi.ac.uk/vol1/run/ERR774/ERR7745391/Ghana_UHAS_TRA_1065_2021.fastq.gz
PRJEB49489	SAMEA11196640	ERX7313577	ERR7745394	2697049	Severe acute respiratory syndrome coronavirus 2	ftp.sra.ebi.ac.uk/vol1/run/ERR774/ERR7745394/Ghana_UHAS_TRA_1066_2021.fastq.gz
PRJEB49489	SAMEA11196641	ERX7313592	ERR7745409	2697049	Severe acute respiratory syndrome coronavirus 2	ftp.sra.ebi.ac.uk/vol1/run/ERR774/ERR7745409/Ghana_UHAS_TRA_1067_2021.fastq.gz
PRJEB49489	SAMEA11196642	ERX7313600	ERR7745417	2697049	Severe acute respiratory syndrome coronavirus 2	ftp.sra.ebi.ac.uk/vol1/run/ERR774/ERR7745417/Ghana_UHAS_TRA_1071_2021.fastq.gz
PRJEB49489	SAMEA11196643	ERX7313607	ERR7745424	2697049	Severe acute respiratory syndrome coronavirus 2	ftp.sra.ebi.ac.uk/vol1/run/ERR774/ERR7745424/Ghana_UHAS_TRA_1073_2021.fastq.gz
PRJEB49489	SAMEA11196644	ERX7313620	ERR7745437	2697049	Severe acute respiratory syndrome coronavirus 2	ftp.sra.ebi.ac.uk/vol1/run/ERR774/ERR7745437/Ghana_UHAS_TRA_1074_2021.fastq.gz
PRJEB49489	SAMEA11196645	ERX7313622	ERR7745439	2697049	Severe acute respiratory syndrome coronavirus 2	ftp.sra.ebi.ac.uk/vol1/run/ERR774/ERR7745439/Ghana_UHAS_TRA_108_2021.fastq.gz
PRJEB49489	SAMEA11196646	ERX7313624	ERR7745441	2697049	Severe acute respiratory syndrome coronavirus 2	ftp.sra.ebi.ac.uk/vol1/run/ERR774/ERR7745441/Ghana_UHAS_TRA_109_2021.fastq.gz
PRJEB49489	SAMEA11196647	ERX7313625	ERR7745442	2697049	Severe acute respiratory syndrome coronavirus 2	ftp.sra.ebi.ac.uk/vol1/run/ERR774/ERR7745442/Ghana_UHAS_TRA_124_2021.fastq.gz
PRJEB49489	SAMEA11196648	ERX7313627	ERR7745444	2697049	Severe acute respiratory syndrome coronavirus 2	ftp.sra.ebi.ac.uk/vol1/run/ERR774/ERR7745444/Ghana_UHAS_TRA_125_2021.fastq.gz
PRJEB49489	SAMEA11196649	ERX7313630	ERR7745447	2697049	Severe acute respiratory syndrome coronavirus 2	ftp.sra.ebi.ac.uk/vol1/run/ERR774/ERR7745447/Ghana_UHAS_TRA_153_2021.fastq.gz
PRJEB49489	SAMEA11196650	ERX7313723	ERR7745540	2697049	Severe acute respiratory syndrome coronavirus 2	ftp.sra.ebi.ac.uk/vol1/run/ERR774/ERR7745540/Ghana_UHAS_TRA_159_2021.fastq.gz
PRJEB49489	SAMEA11196651	ERX7313726	ERR7745543	2697049	Severe acute respiratory syndrome coronavirus 2	ftp.sra.ebi.ac.uk/vol1/run/ERR774/ERR7745543/Ghana_UHAS_TRA_167_2021.fastq.gz
PRJEB49489	SAMEA11196653	ERX7313730	ERR7745547	2697049	Severe acute respiratory syndrome coronavirus 2	ftp.sra.ebi.ac.uk/vol1/run/ERR774/ERR7745547/Ghana_UHAS_V465_2020.fastq.gz
PRJEB49489	SAMEA11196654	ERX7313731	ERR7745548	2697049	Severe acute respiratory syndrome coronavirus 2	ftp.sra.ebi.ac.uk/vol1/run/ERR774/ERR7745548/Ghana_UHAS_V873_2020.fastq.gz
PRJEB49489	SAMEA11196655	ERX7313733	ERR7745550	2697049	Severe acute respiratory syndrome coronavirus 2	ftp.sra.ebi.ac.uk/vol1/run/ERR774/ERR7745550/Ghana_UHAS_V977_2020.fastq.gz
PRJEB49489	SAMEA11196656	ERX7313735	ERR7745552	2697049	Severe acute respiratory syndrome coronavirus 2	ftp.sra.ebi.ac.uk/vol1/run/ERR774/ERR7745552/Ghana_UHAS_W006_2020.fastq.gz
PRJEB49489	SAMEA11196657	ERX7313736	ERR7745553	2697049	Severe acute respiratory syndrome coronavirus 2	ftp.sra.ebi.ac.uk/vol1/run/ERR774/ERR7745553/Ghana_UHAS_W247_2020.fastq.gz
PRJEB49489	SAMEA11196658	ERX7313738	ERR7745555	2697049	Severe acute respiratory syndrome coronavirus 2	ftp.sra.ebi.ac.uk/vol1/run/ERR774/ERR7745555/Ghana_UHAS_W432_2020.fastq.gz
PRJEB49489	SAMEA11196660	ERX7313747	ERR7745564	2697049	Severe acute respiratory syndrome coronavirus 2	ftp.sra.ebi.ac.uk/vol1/run/ERR774/ERR7745564/Ghana_UHAS_WA629_2021.fastq.gz
PRJEB49489	SAMEA11196661	ERX7313751	ERR7745568	2697049	Severe acute respiratory syndrome coronavirus 2	ftp.sra.ebi.ac.uk/vol1/run/ERR774/ERR7745568/Ghana_UHAS_WA651_2021.fastq.gz
PRJEB49489	SAMEA11196662	ERX7313755	ERR7745572	2697049	Severe acute respiratory syndrome coronavirus 2	ftp.sra.ebi.ac.uk/vol1/run/ERR774/ERR7745572/Ghana_UHAS_WA652_2021.fastq.gz
PRJEB49489	SAMEA11196663	ERX7313758	ERR7745575	2697049	Severe acute respiratory syndrome coronavirus 2	ftp.sra.ebi.ac.uk/vol1/run/ERR774/ERR7745575/Ghana_UHAS_WA732_2021.fastq.gz
PRJEB49489	SAMEA11196664	ERX7313763	ERR7745580	2697049	Severe acute respiratory syndrome coronavirus 2	ftp.sra.ebi.ac.uk/vol1/run/ERR774/ERR7745580/Ghana_UHAS_WA766_2021.fastq.gz
PRJEB49489	SAMEA11196665	ERX7313767	ERR7745584	2697049	Severe acute respiratory syndrome coronavirus 2	ftp.sra.ebi.ac.uk/vol1/run/ERR774/ERR7745584/Ghana_UHAS_WA773_2021.fastq.gz
PRJEB49489	SAMEA11196666	ERX7313769	ERR7745586	2697049	Severe acute respiratory syndrome coronavirus 2	ftp.sra.ebi.ac.uk/vol1/run/ERR774/ERR7745586/Ghana_UHAS_WA776_2021.fastq.gz
PRJEB49489	SAMEA11196667	ERX7313772	ERR7745589	2697049	Severe acute respiratory syndrome coronavirus 2	ftp.sra.ebi.ac.uk/vol1/run/ERR774/ERR7745589/Ghana_UHAS_WA777_2021.fastq.gz
PRJEB49489	SAMEA11196668	ERX7313774	ERR7745591	2697049	Severe acute respiratory syndrome coronavirus 2	ftp.sra.ebi.ac.uk/vol1/run/ERR774/ERR7745591/Ghana_UHAS_WA789_2021.fastq.gz
PRJEB49489	SAMEA11196669	ERX7313778	ERR7745595	2697049	Severe acute respiratory syndrome coronavirus 2	ftp.sra.ebi.ac.uk/vol1/run/ERR774/ERR7745595/Ghana_UHAS_WA812_2021.fastq.gz
PRJEB49489	SAMEA11196670	ERX7313780	ERR7745597	2697049	Severe acute respiratory syndrome coronavirus 2	ftp.sra.ebi.ac.uk/vol1/run/ERR774/ERR7745597/Ghana_UHAS_WA868_2021.fastq.gz
PRJEB49489	SAMEA11196671	ERX7313782	ERR7745599	2697049	Severe acute respiratory syndrome coronavirus 2	ftp.sra.ebi.ac.uk/vol1/run/ERR774/ERR7745599/Ghana_UHAS_WA946_2021.fastq.gz
PRJEB49489	SAMEA11196672	ERX7313784	ERR7745601	2697049	Severe acute respiratory syndrome coronavirus 2	ftp.sra.ebi.ac.uk/vol1/run/ERR774/ERR7745601/Ghana_UHAS_WA951B_2021.fastq.gz
PRJEB49489	SAMEA11196673	ERX7313785	ERR7745602	2697049	Severe acute respiratory syndrome coronavirus 2	ftp.sra.ebi.ac.uk/vol1/run/ERR774/ERR7745602/Ghana_UHAS_WA959_2021.fastq.gz
PRJEB49489	SAMEA11196674	ERX7313787	ERR7745604	2697049	Severe acute respiratory syndrome coronavirus 2	ftp.sra.ebi.ac.uk/vol1/run/ERR774/ERR7745604/Ghana_UHAS_Y449_2021.fastq.gz
PRJEB49489	SAMEA11196675	ERX7313791	ERR7745608	2697049	Severe acute respiratory syndrome coronavirus 2	ftp.sra.ebi.ac.uk/vol1/run/ERR774/ERR7745608/Ghana_WACCBIP_GS01_2020.fastq.gz
PRJEB49489	SAMEA11196676	ERX7313793	ERR7745610	2697049	Severe acute respiratory syndrome coronavirus 2	ftp.sra.ebi.ac.uk/vol1/run/ERR774/ERR7745610/Ghana_WACCBIP_GS02_2020.fastq.gz
PRJEB49489	SAMEA11196677	ERX7313794	ERR7745611	2697049	Severe acute respiratory syndrome coronavirus 2	ftp.sra.ebi.ac.uk/vol1/run/ERR774/ERR7745611/Ghana_WACCBIP_GS03_2020.fastq.gz
PRJEB49489	SAMEA11196678	ERX7313795	ERR7745612	2697049	Severe acute respiratory syndrome coronavirus 2	ftp.sra.ebi.ac.uk/vol1/run/ERR774/ERR7745612/Ghana_WACCBIP_GS04_2020.fastq.gz
PRJEB49489	SAMEA11196679	ERX7313798	ERR7745615	2697049	Severe acute respiratory syndrome coronavirus 2	ftp.sra.ebi.ac.uk/vol1/run/ERR774/ERR7745615/Ghana_WACCBIP_GS05_2020.fastq.gz
PRJEB49489	SAMEA11196680	ERX7313801	ERR7745618	2697049	Severe acute respiratory syndrome coronavirus 2	ftp.sra.ebi.ac.uk/vol1/run/ERR774/ERR7745618/Ghana_WACCBIP_GS06_2020.fastq.gz
PRJEB49489	SAMEA11196681	ERX7313806	ERR7745623	2697049	Severe acute respiratory syndrome coronavirus 2	ftp.sra.ebi.ac.uk/vol1/run/ERR774/ERR7745623/Ghana_WACCBIP_GS07_2020.fastq.gz
PRJEB49489	SAMEA11196682	ERX7313809	ERR7745626	2697049	Severe acute respiratory syndrome coronavirus 2	ftp.sra.ebi.ac.uk/vol1/run/ERR774/ERR7745626/Ghana_WACCBIP_GS08_2020.fastq.gz
PRJEB49489	SAMEA11196683	ERX7313812	ERR7745629	2697049	Severe acute respiratory syndrome coronavirus 2	ftp.sra.ebi.ac.uk/vol1/run/ERR774/ERR7745629/Ghana_WACCBIP_GS09_2020.fastq.gz
PRJEB49489	SAMEA11196684	ERX7313814	ERR7745631	2697049	Severe acute respiratory syndrome coronavirus 2	ftp.sra.ebi.ac.uk/vol1/run/ERR774/ERR7745631/Ghana_WACCBIP_GS10_2020.fastq.gz
PRJEB49489	SAMEA11196685	ERX7313819	ERR7745636	2697049	Severe acute respiratory syndrome coronavirus 2	ftp.sra.ebi.ac.uk/vol1/run/ERR774/ERR7745636/Ghana_WACCBIP_GS100_2021.fastq.gz
PRJEB49489	SAMEA11196686	ERX7313822	ERR7745639	2697049	Severe acute respiratory syndrome coronavirus 2	ftp.sra.ebi.ac.uk/vol1/run/ERR774/ERR7745639/Ghana_WACCBIP_GS1000_2021.fastq.gz
PRJEB49489	SAMEA11196687	ERX7313825	ERR7745642	2697049	Severe acute respiratory syndrome coronavirus 2	ftp.sra.ebi.ac.uk/vol1/run/ERR774/ERR7745642/Ghana_WACCBIP_GS1001_2021.fastq.gz
PRJEB49489	SAMEA11196688	ERX7313828	ERR7745645	2697049	Severe acute respiratory syndrome coronavirus 2	ftp.sra.ebi.ac.uk/vol1/run/ERR774/ERR7745645/Ghana_WACCBIP_GS1002_2021.fastq.gz
PRJEB49489	SAMEA11196689	ERX7313832	ERR7745649	2697049	Severe acute respiratory syndrome coronavirus 2	ftp.sra.ebi.ac.uk/vol1/run/ERR774/ERR7745649/Ghana_WACCBIP_GS1003_2021.fastq.gz
PRJEB49489	SAMEA11196690	ERX7313834	ERR7745651	2697049	Severe acute respiratory syndrome coronavirus 2	ftp.sra.ebi.ac.uk/vol1/run/ERR774/ERR7745651/Ghana_WACCBIP_GS1004_2021.fastq.gz
PRJEB49489	SAMEA11196691	ERX7313837	ERR7745654	2697049	Severe acute respiratory syndrome coronavirus 2	ftp.sra.ebi.ac.uk/vol1/run/ERR774/ERR7745654/Ghana_WACCBIP_GS1005_2021.fastq.gz
PRJEB49489	SAMEA11196692	ERX7313839	ERR7745656	2697049	Severe acute respiratory syndrome coronavirus 2	ftp.sra.ebi.ac.uk/vol1/run/ERR774/ERR7745656/Ghana_WACCBIP_GS1006_2021.fastq.gz
PRJEB49489	SAMEA11196693	ERX7313840	ERR7745657	2697049	Severe acute respiratory syndrome coronavirus 2	ftp.sra.ebi.ac.uk/vol1/run/ERR774/ERR7745657/Ghana_WACCBIP_GS1007_2021.fastq.gz
PRJEB49489	SAMEA11196694	ERX7313843	ERR7745660	2697049	Severe acute respiratory syndrome coronavirus 2	ftp.sra.ebi.ac.uk/vol1/run/ERR774/ERR7745660/Ghana_WACCBIP_GS1008_2021.fastq.gz
PRJEB49489	SAMEA11196695	ERX7313846	ERR7745663	2697049	Severe acute respiratory syndrome coronavirus 2	ftp.sra.ebi.ac.uk/vol1/run/ERR774/ERR7745663/Ghana_WACCBIP_GS1009_2021.fastq.gz
PRJEB49489	SAMEA11196696	ERX7313847	ERR7745664	2697049	Severe acute respiratory syndrome coronavirus 2	ftp.sra.ebi.ac.uk/vol1/run/ERR774/ERR7745664/Ghana_WACCBIP_GS1010_2021.fastq.gz
PRJEB49489	SAMEA11196697	ERX7313850	ERR7745667	2697049	Severe acute respiratory syndrome coronavirus 2	ftp.sra.ebi.ac.uk/vol1/run/ERR774/ERR7745667/Ghana_WACCBIP_GS1012_2021.fastq.gz
PRJEB49489	SAMEA11196698	ERX7313852	ERR7745669	2697049	Severe acute respiratory syndrome coronavirus 2	ftp.sra.ebi.ac.uk/vol1/run/ERR774/ERR7745669/Ghana_WACCBIP_GS1013_2021.fastq.gz
PRJEB49489	SAMEA11196699	ERX7313854	ERR7745671	2697049	Severe acute respiratory syndrome coronavirus 2	ftp.sra.ebi.ac.uk/vol1/run/ERR774/ERR7745671/Ghana_WACCBIP_GS1014_2021.fastq.gz
PRJEB49489	SAMEA11196700	ERX7313856	ERR7745673	2697049	Severe acute respiratory syndrome coronavirus 2	ftp.sra.ebi.ac.uk/vol1/run/ERR774/ERR7745673/Ghana_WACCBIP_GS1015_2021.fastq.gz
PRJEB49489	SAMEA11196701	ERX7313859	ERR7745676	2697049	Severe acute respiratory syndrome coronavirus 2	ftp.sra.ebi.ac.uk/vol1/run/ERR774/ERR7745676/Ghana_WACCBIP_GS1016_2021.fastq.gz
PRJEB49489	SAMEA11196702	ERX7313861	ERR7745678	2697049	Severe acute respiratory syndrome coronavirus 2	ftp.sra.ebi.ac.uk/vol1/run/ERR774/ERR7745678/Ghana_WACCBIP_GS1017_2021.fastq.gz
PRJEB49489	SAMEA11196703	ERX7313863	ERR7745680	2697049	Severe acute respiratory syndrome coronavirus 2	ftp.sra.ebi.ac.uk/vol1/run/ERR774/ERR7745680/Ghana_WACCBIP_GS102_2021.fastq.gz
PRJEB49489	SAMEA11196704	ERX7313865	ERR7745682	2697049	Severe acute respiratory syndrome coronavirus 2	ftp.sra.ebi.ac.uk/vol1/run/ERR774/ERR7745682/Ghana_WACCBIP_GS1020_2021.fastq.gz
PRJEB49489	SAMEA11196705	ERX7313868	ERR7745685	2697049	Severe acute respiratory syndrome coronavirus 2	ftp.sra.ebi.ac.uk/vol1/run/ERR774/ERR7745685/Ghana_WACCBIP_GS1021_2021.fastq.gz
PRJEB49489	SAMEA11196706	ERX7313871	ERR7745688	2697049	Severe acute respiratory syndrome coronavirus 2	ftp.sra.ebi.ac.uk/vol1/run/ERR774/ERR7745688/Ghana_WACCBIP_GS1022_2021.fastq.gz
PRJEB49489	SAMEA11196707	ERX7313873	ERR7745690	2697049	Severe acute respiratory syndrome coronavirus 2	ftp.sra.ebi.ac.uk/vol1/run/ERR774/ERR7745690/Ghana_WACCBIP_GS1023_2021.fastq.gz
PRJEB49489	SAMEA11196708	ERX7313874	ERR7745691	2697049	Severe acute respiratory syndrome coronavirus 2	ftp.sra.ebi.ac.uk/vol1/run/ERR774/ERR7745691/Ghana_WACCBIP_GS1025_2021.fastq.gz
PRJEB49489	SAMEA11196709	ERX7313876	ERR7745693	2697049	Severe acute respiratory syndrome coronavirus 2	ftp.sra.ebi.ac.uk/vol1/run/ERR774/ERR7745693/Ghana_WACCBIP_GS1026_2021.fastq.gz
PRJEB49489	SAMEA11196710	ERX7313878	ERR7745695	2697049	Severe acute respiratory syndrome coronavirus 2	ftp.sra.ebi.ac.uk/vol1/run/ERR774/ERR7745695/Ghana_WACCBIP_GS1029_2021.fastq.gz
PRJEB49489	SAMEA11196711	ERX7313880	ERR7745697	2697049	Severe acute respiratory syndrome coronavirus 2	ftp.sra.ebi.ac.uk/vol1/run/ERR774/ERR7745697/Ghana_WACCBIP_GS1030_2021.fastq.gz
PRJEB49489	SAMEA11196712	ERX7313882	ERR7745699	2697049	Severe acute respiratory syndrome coronavirus 2	ftp.sra.ebi.ac.uk/vol1/run/ERR774/ERR7745699/Ghana_WACCBIP_GS1031_2021.fastq.gz
PRJEB49489	SAMEA11196713	ERX7313884	ERR7745701	2697049	Severe acute respiratory syndrome coronavirus 2	ftp.sra.ebi.ac.uk/vol1/run/ERR774/ERR7745701/Ghana_WACCBIP_GS1032_2021.fastq.gz
PRJEB49489	SAMEA11196714	ERX7313886	ERR7745703	2697049	Severe acute respiratory syndrome coronavirus 2	ftp.sra.ebi.ac.uk/vol1/run/ERR774/ERR7745703/Ghana_WACCBIP_GS1033_2021.fastq.gz
PRJEB49489	SAMEA11196715	ERX7313887	ERR7745704	2697049	Severe acute respiratory syndrome coronavirus 2	ftp.sra.ebi.ac.uk/vol1/run/ERR774/ERR7745704/Ghana_WACCBIP_GS1034_2021.fastq.gz
PRJEB49489	SAMEA11196716	ERX7313890	ERR7745707	2697049	Severe acute respiratory syndrome coronavirus 2	ftp.sra.ebi.ac.uk/vol1/run/ERR774/ERR7745707/Ghana_WACCBIP_GS1035_2021.fastq.gz
PRJEB49489	SAMEA11196717	ERX7313892	ERR7745709	2697049	Severe acute respiratory syndrome coronavirus 2	ftp.sra.ebi.ac.uk/vol1/run/ERR774/ERR7745709/Ghana_WACCBIP_GS1036_2021.fastq.gz
PRJEB49489	SAMEA11196718	ERX7313895	ERR7745712	2697049	Severe acute respiratory syndrome coronavirus 2	ftp.sra.ebi.ac.uk/vol1/run/ERR774/ERR7745712/Ghana_WACCBIP_GS1037_2021.fastq.gz
PRJEB49489	SAMEA11196719	ERX7313897	ERR7745714	2697049	Severe acute respiratory syndrome coronavirus 2	ftp.sra.ebi.ac.uk/vol1/run/ERR774/ERR7745714/Ghana_WACCBIP_GS1038_2021.fastq.gz
PRJEB49489	SAMEA11196720	ERX7313900	ERR7745717	2697049	Severe acute respiratory syndrome coronavirus 2	ftp.sra.ebi.ac.uk/vol1/run/ERR774/ERR7745717/Ghana_WACCBIP_GS104_2021.fastq.gz
PRJEB49489	SAMEA11196721	ERX7313904	ERR7745721	2697049	Severe acute respiratory syndrome coronavirus 2	ftp.sra.ebi.ac.uk/vol1/run/ERR774/ERR7745721/Ghana_WACCBIP_GS1040_2021.fastq.gz
PRJEB49489	SAMEA11196722	ERX7313906	ERR7745723	2697049	Severe acute respiratory syndrome coronavirus 2	ftp.sra.ebi.ac.uk/vol1/run/ERR774/ERR7745723/Ghana_WACCBIP_GS1041_2021.fastq.gz
PRJEB49489	SAMEA11196723	ERX7313909	ERR7745726	2697049	Severe acute respiratory syndrome coronavirus 2	ftp.sra.ebi.ac.uk/vol1/run/ERR774/ERR7745726/Ghana_WACCBIP_GS1042_2021.fastq.gz
PRJEB49489	SAMEA11196724	ERX7313910	ERR7745727	2697049	Severe acute respiratory syndrome coronavirus 2	ftp.sra.ebi.ac.uk/vol1/run/ERR774/ERR7745727/Ghana_WACCBIP_GS1043_2021.fastq.gz
PRJEB49489	SAMEA11196725	ERX7313912	ERR7745729	2697049	Severe acute respiratory syndrome coronavirus 2	ftp.sra.ebi.ac.uk/vol1/run/ERR774/ERR7745729/Ghana_WACCBIP_GS1044_2021.fastq.gz
PRJEB49489	SAMEA11196726	ERX7313915	ERR7745732	2697049	Severe acute respiratory syndrome coronavirus 2	ftp.sra.ebi.ac.uk/vol1/run/ERR774/ERR7745732/Ghana_WACCBIP_GS1045_2021.fastq.gz
PRJEB49489	SAMEA11196727	ERX7313916	ERR7745733	2697049	Severe acute respiratory syndrome coronavirus 2	ftp.sra.ebi.ac.uk/vol1/run/ERR774/ERR7745733/Ghana_WACCBIP_GS1046_2021.fastq.gz
PRJEB49489	SAMEA11196728	ERX7313919	ERR7745736	2697049	Severe acute respiratory syndrome coronavirus 2	ftp.sra.ebi.ac.uk/vol1/run/ERR774/ERR7745736/Ghana_WACCBIP_GS1047_2021.fastq.gz
PRJEB49489	SAMEA11196729	ERX7313920	ERR7745737	2697049	Severe acute respiratory syndrome coronavirus 2	ftp.sra.ebi.ac.uk/vol1/run/ERR774/ERR7745737/Ghana_WACCBIP_GS1048_2021.fastq.gz
PRJEB49489	SAMEA11196730	ERX7313922	ERR7745739	2697049	Severe acute respiratory syndrome coronavirus 2	ftp.sra.ebi.ac.uk/vol1/run/ERR774/ERR7745739/Ghana_WACCBIP_GS1049_2021.fastq.gz
PRJEB49489	SAMEA11196731	ERX7313924	ERR7745741	2697049	Severe acute respiratory syndrome coronavirus 2	ftp.sra.ebi.ac.uk/vol1/run/ERR774/ERR7745741/Ghana_WACCBIP_GS105_2021.fastq.gz
PRJEB49489	SAMEA11196732	ERX7313927	ERR7745744	2697049	Severe acute respiratory syndrome coronavirus 2	ftp.sra.ebi.ac.uk/vol1/run/ERR774/ERR7745744/Ghana_WACCBIP_GS1050_2021.fastq.gz
PRJEB49489	SAMEA11196733	ERX7313929	ERR7745746	2697049	Severe acute respiratory syndrome coronavirus 2	ftp.sra.ebi.ac.uk/vol1/run/ERR774/ERR7745746/Ghana_WACCBIP_GS1052_2021.fastq.gz
PRJEB49489	SAMEA11196734	ERX7313932	ERR7745749	2697049	Severe acute respiratory syndrome coronavirus 2	ftp.sra.ebi.ac.uk/vol1/run/ERR774/ERR7745749/Ghana_WACCBIP_GS1053_2021.fastq.gz
PRJEB49489	SAMEA11196735	ERX7313934	ERR7745751	2697049	Severe acute respiratory syndrome coronavirus 2	ftp.sra.ebi.ac.uk/vol1/run/ERR774/ERR7745751/Ghana_WACCBIP_GS1054_2021.fastq.gz
PRJEB49489	SAMEA11196736	ERX7313936	ERR7745753	2697049	Severe acute respiratory syndrome coronavirus 2	ftp.sra.ebi.ac.uk/vol1/run/ERR774/ERR7745753/Ghana_WACCBIP_GS1055_2021.fastq.gz
PRJEB49489	SAMEA11196737	ERX7313937	ERR7745754	2697049	Severe acute respiratory syndrome coronavirus 2	ftp.sra.ebi.ac.uk/vol1/run/ERR774/ERR7745754/Ghana_WACCBIP_GS1056_2021.fastq.gz
PRJEB49489	SAMEA11196738	ERX7313940	ERR7745757	2697049	Severe acute respiratory syndrome coronavirus 2	ftp.sra.ebi.ac.uk/vol1/run/ERR774/ERR7745757/Ghana_WACCBIP_GS1057_2021.fastq.gz
PRJEB49489	SAMEA11196739	ERX7313945	ERR7745762	2697049	Severe acute respiratory syndrome coronavirus 2	ftp.sra.ebi.ac.uk/vol1/run/ERR774/ERR7745762/Ghana_WACCBIP_GS1058_2021.fastq.gz
PRJEB49489	SAMEA11196740	ERX7313948	ERR7745765	2697049	Severe acute respiratory syndrome coronavirus 2	ftp.sra.ebi.ac.uk/vol1/run/ERR774/ERR7745765/Ghana_WACCBIP_GS106_2021.fastq.gz
PRJEB49489	SAMEA11196741	ERX7313953	ERR7745770	2697049	Severe acute respiratory syndrome coronavirus 2	ftp.sra.ebi.ac.uk/vol1/run/ERR774/ERR7745770/Ghana_WACCBIP_GS1060_2021.fastq.gz
PRJEB49489	SAMEA11196742	ERX7313956	ERR7745773	2697049	Severe acute respiratory syndrome coronavirus 2	ftp.sra.ebi.ac.uk/vol1/run/ERR774/ERR7745773/Ghana_WACCBIP_GS1061_2021.fastq.gz
PRJEB49489	SAMEA11196743	ERX7313959	ERR7745776	2697049	Severe acute respiratory syndrome coronavirus 2	ftp.sra.ebi.ac.uk/vol1/run/ERR774/ERR7745776/Ghana_WACCBIP_GS1063_2021.fastq.gz
PRJEB49489	SAMEA11196744	ERX7313963	ERR7745780	2697049	Severe acute respiratory syndrome coronavirus 2	ftp.sra.ebi.ac.uk/vol1/run/ERR774/ERR7745780/Ghana_WACCBIP_GS1064_2021.fastq.gz
PRJEB49489	SAMEA11196745	ERX7313965	ERR7745782	2697049	Severe acute respiratory syndrome coronavirus 2	ftp.sra.ebi.ac.uk/vol1/run/ERR774/ERR7745782/Ghana_WACCBIP_GS1065_2021.fastq.gz
PRJEB49489	SAMEA11196746	ERX7313969	ERR7745786	2697049	Severe acute respiratory syndrome coronavirus 2	ftp.sra.ebi.ac.uk/vol1/run/ERR774/ERR7745786/Ghana_WACCBIP_GS1066_2021.fastq.gz
PRJEB49489	SAMEA11196747	ERX7313971	ERR7745788	2697049	Severe acute respiratory syndrome coronavirus 2	ftp.sra.ebi.ac.uk/vol1/run/ERR774/ERR7745788/Ghana_WACCBIP_GS1068_2021.fastq.gz
PRJEB49489	SAMEA11196748	ERX7313975	ERR7745792	2697049	Severe acute respiratory syndrome coronavirus 2	ftp.sra.ebi.ac.uk/vol1/run/ERR774/ERR7745792/Ghana_WACCBIP_GS107_2021.fastq.gz
PRJEB49489	SAMEA11196749	ERX7313977	ERR7745794	2697049	Severe acute respiratory syndrome coronavirus 2	ftp.sra.ebi.ac.uk/vol1/run/ERR774/ERR7745794/Ghana_WACCBIP_GS1070_2021.fastq.gz
PRJEB49489	SAMEA11196750	ERX7313979	ERR7745796	2697049	Severe acute respiratory syndrome coronavirus 2	ftp.sra.ebi.ac.uk/vol1/run/ERR774/ERR7745796/Ghana_WACCBIP_GS1071_2021.fastq.gz
PRJEB49489	SAMEA11196751	ERX7313981	ERR7745798	2697049	Severe acute respiratory syndrome coronavirus 2	ftp.sra.ebi.ac.uk/vol1/run/ERR774/ERR7745798/Ghana_WACCBIP_GS1073_2021.fastq.gz
PRJEB49489	SAMEA11196752	ERX7313983	ERR7745800	2697049	Severe acute respiratory syndrome coronavirus 2	ftp.sra.ebi.ac.uk/vol1/run/ERR774/ERR7745800/Ghana_WACCBIP_GS1074_2021.fastq.gz
PRJEB49489	SAMEA11196753	ERX7313986	ERR7745803	2697049	Severe acute respiratory syndrome coronavirus 2	ftp.sra.ebi.ac.uk/vol1/run/ERR774/ERR7745803/Ghana_WACCBIP_GS1075_2021.fastq.gz
PRJEB49489	SAMEA11196754	ERX7313988	ERR7745805	2697049	Severe acute respiratory syndrome coronavirus 2	ftp.sra.ebi.ac.uk/vol1/run/ERR774/ERR7745805/Ghana_WACCBIP_GS1076_2021.fastq.gz
PRJEB49489	SAMEA11196755	ERX7313990	ERR7745807	2697049	Severe acute respiratory syndrome coronavirus 2	ftp.sra.ebi.ac.uk/vol1/run/ERR774/ERR7745807/Ghana_WACCBIP_GS1077_2021.fastq.gz
PRJEB49489	SAMEA11196756	ERX7313994	ERR7745811	2697049	Severe acute respiratory syndrome coronavirus 2	ftp.sra.ebi.ac.uk/vol1/run/ERR774/ERR7745811/Ghana_WACCBIP_GS1078_2021.fastq.gz
PRJEB49489	SAMEA11196757	ERX7313996	ERR7745813	2697049	Severe acute respiratory syndrome coronavirus 2	ftp.sra.ebi.ac.uk/vol1/run/ERR774/ERR7745813/Ghana_WACCBIP_GS1079_2021.fastq.gz
PRJEB49489	SAMEA11196758	ERX7314001	ERR7745818	2697049	Severe acute respiratory syndrome coronavirus 2	ftp.sra.ebi.ac.uk/vol1/run/ERR774/ERR7745818/Ghana_WACCBIP_GS108_2021.fastq.gz
PRJEB49489	SAMEA11196759	ERX7314004	ERR7745821	2697049	Severe acute respiratory syndrome coronavirus 2	ftp.sra.ebi.ac.uk/vol1/run/ERR774/ERR7745821/Ghana_WACCBIP_GS1080_2021.fastq.gz
PRJEB49489	SAMEA11196760	ERX7314007	ERR7745824	2697049	Severe acute respiratory syndrome coronavirus 2	ftp.sra.ebi.ac.uk/vol1/run/ERR774/ERR7745824/Ghana_WACCBIP_GS1081_2021.fastq.gz
PRJEB49489	SAMEA11196761	ERX7314009	ERR7745826	2697049	Severe acute respiratory syndrome coronavirus 2	ftp.sra.ebi.ac.uk/vol1/run/ERR774/ERR7745826/Ghana_WACCBIP_GS1084_2021.fastq.gz
PRJEB49489	SAMEA11196762	ERX7314013	ERR7745830	2697049	Severe acute respiratory syndrome coronavirus 2	ftp.sra.ebi.ac.uk/vol1/run/ERR774/ERR7745830/Ghana_WACCBIP_GS1085_2021.fastq.gz
PRJEB49489	SAMEA11196763	ERX7314017	ERR7745834	2697049	Severe acute respiratory syndrome coronavirus 2	ftp.sra.ebi.ac.uk/vol1/run/ERR774/ERR7745834/Ghana_WACCBIP_GS1086_2021.fastq.gz
PRJEB49489	SAMEA11196764	ERX7314020	ERR7745837	2697049	Severe acute respiratory syndrome coronavirus 2	ftp.sra.ebi.ac.uk/vol1/run/ERR774/ERR7745837/Ghana_WACCBIP_GS1087_2021.fastq.gz
PRJEB49489	SAMEA11196765	ERX7314022	ERR7745839	2697049	Severe acute respiratory syndrome coronavirus 2	ftp.sra.ebi.ac.uk/vol1/run/ERR774/ERR7745839/Ghana_WACCBIP_GS1088_2021.fastq.gz
PRJEB49489	SAMEA11196766	ERX7314024	ERR7745841	2697049	Severe acute respiratory syndrome coronavirus 2	ftp.sra.ebi.ac.uk/vol1/run/ERR774/ERR7745841/Ghana_WACCBIP_GS1089_2021.fastq.gz
PRJEB49489	SAMEA11196767	ERX7314026	ERR7745843	2697049	Severe acute respiratory syndrome coronavirus 2	ftp.sra.ebi.ac.uk/vol1/run/ERR774/ERR7745843/Ghana_WACCBIP_GS109_2021.fastq.gz
PRJEB49489	SAMEA11196768	ERX7314029	ERR7745846	2697049	Severe acute respiratory syndrome coronavirus 2	ftp.sra.ebi.ac.uk/vol1/run/ERR774/ERR7745846/Ghana_WACCBIP_GS1090_2021.fastq.gz
PRJEB49489	SAMEA11196769	ERX7314030	ERR7745847	2697049	Severe acute respiratory syndrome coronavirus 2	ftp.sra.ebi.ac.uk/vol1/run/ERR774/ERR7745847/Ghana_WACCBIP_GS1091_2021.fastq.gz
PRJEB49489	SAMEA11196770	ERX7314033	ERR7745850	2697049	Severe acute respiratory syndrome coronavirus 2	ftp.sra.ebi.ac.uk/vol1/run/ERR774/ERR7745850/Ghana_WACCBIP_GS1092_2021.fastq.gz
PRJEB49489	SAMEA11196771	ERX7314036	ERR7745853	2697049	Severe acute respiratory syndrome coronavirus 2	ftp.sra.ebi.ac.uk/vol1/run/ERR774/ERR7745853/Ghana_WACCBIP_GS1093_2021.fastq.gz
PRJEB49489	SAMEA11196772	ERX7314040	ERR7745857	2697049	Severe acute respiratory syndrome coronavirus 2	ftp.sra.ebi.ac.uk/vol1/run/ERR774/ERR7745857/Ghana_WACCBIP_GS1094_2021.fastq.gz
PRJEB49489	SAMEA11196773	ERX7314045	ERR7745862	2697049	Severe acute respiratory syndrome coronavirus 2	ftp.sra.ebi.ac.uk/vol1/run/ERR774/ERR7745862/Ghana_WACCBIP_GS1095_2021.fastq.gz
PRJEB49489	SAMEA11196774	ERX7314048	ERR7745865	2697049	Severe acute respiratory syndrome coronavirus 2	ftp.sra.ebi.ac.uk/vol1/run/ERR774/ERR7745865/Ghana_WACCBIP_GS1096_2021.fastq.gz
PRJEB49489	SAMEA11196775	ERX7314054	ERR7745871	2697049	Severe acute respiratory syndrome coronavirus 2	ftp.sra.ebi.ac.uk/vol1/run/ERR774/ERR7745871/Ghana_WACCBIP_GS1097_2021.fastq.gz
PRJEB49489	SAMEA11196776	ERX7314061	ERR7745878	2697049	Severe acute respiratory syndrome coronavirus 2	ftp.sra.ebi.ac.uk/vol1/run/ERR774/ERR7745878/Ghana_WACCBIP_GS1098_2021.fastq.gz
PRJEB49489	SAMEA11196777	ERX7314063	ERR7745880	2697049	Severe acute respiratory syndrome coronavirus 2	ftp.sra.ebi.ac.uk/vol1/run/ERR774/ERR7745880/Ghana_WACCBIP_GS1099_2021.fastq.gz
PRJEB49489	SAMEA11196778	ERX7314068	ERR7745885	2697049	Severe acute respiratory syndrome coronavirus 2	ftp.sra.ebi.ac.uk/vol1/run/ERR774/ERR7745885/Ghana_WACCBIP_GS110_2021.fastq.gz
PRJEB49489	SAMEA11196779	ERX7314070	ERR7745887	2697049	Severe acute respiratory syndrome coronavirus 2	ftp.sra.ebi.ac.uk/vol1/run/ERR774/ERR7745887/Ghana_WACCBIP_GS1100_2021.fastq.gz
PRJEB49489	SAMEA11196780	ERX7314072	ERR7745889	2697049	Severe acute respiratory syndrome coronavirus 2	ftp.sra.ebi.ac.uk/vol1/run/ERR774/ERR7745889/Ghana_WACCBIP_GS1101_2021.fastq.gz
PRJEB49489	SAMEA11196781	ERX7314074	ERR7745891	2697049	Severe acute respiratory syndrome coronavirus 2	ftp.sra.ebi.ac.uk/vol1/run/ERR774/ERR7745891/Ghana_WACCBIP_GS1102_2021.fastq.gz
PRJEB49489	SAMEA11196782	ERX7314076	ERR7745893	2697049	Severe acute respiratory syndrome coronavirus 2	ftp.sra.ebi.ac.uk/vol1/run/ERR774/ERR7745893/Ghana_WACCBIP_GS1103_2021.fastq.gz
PRJEB49489	SAMEA11196783	ERX7314078	ERR7745895	2697049	Severe acute respiratory syndrome coronavirus 2	ftp.sra.ebi.ac.uk/vol1/run/ERR774/ERR7745895/Ghana_WACCBIP_GS1104_2021.fastq.gz
PRJEB49489	SAMEA11196784	ERX7314081	ERR7745898	2697049	Severe acute respiratory syndrome coronavirus 2	ftp.sra.ebi.ac.uk/vol1/run/ERR774/ERR7745898/Ghana_WACCBIP_GS1106_2021.fastq.gz
PRJEB49489	SAMEA11196785	ERX7314082	ERR7745899	2697049	Severe acute respiratory syndrome coronavirus 2	ftp.sra.ebi.ac.uk/vol1/run/ERR774/ERR7745899/Ghana_WACCBIP_GS1107_2021.fastq.gz
PRJEB49489	SAMEA11196786	ERX7314084	ERR7745901	2697049	Severe acute respiratory syndrome coronavirus 2	ftp.sra.ebi.ac.uk/vol1/run/ERR774/ERR7745901/Ghana_WACCBIP_GS1108_2021.fastq.gz
PRJEB49489	SAMEA11196787	ERX7314088	ERR7745905	2697049	Severe acute respiratory syndrome coronavirus 2	ftp.sra.ebi.ac.uk/vol1/run/ERR774/ERR7745905/Ghana_WACCBIP_GS111_2021.fastq.gz
PRJEB49489	SAMEA11196788	ERX7314090	ERR7745907	2697049	Severe acute respiratory syndrome coronavirus 2	ftp.sra.ebi.ac.uk/vol1/run/ERR774/ERR7745907/Ghana_WACCBIP_GS1110_2021.fastq.gz
PRJEB49489	SAMEA11196789	ERX7314092	ERR7745909	2697049	Severe acute respiratory syndrome coronavirus 2	ftp.sra.ebi.ac.uk/vol1/run/ERR774/ERR7745909/Ghana_WACCBIP_GS1111_2021.fastq.gz
PRJEB49489	SAMEA11196790	ERX7314094	ERR7745911	2697049	Severe acute respiratory syndrome coronavirus 2	ftp.sra.ebi.ac.uk/vol1/run/ERR774/ERR7745911/Ghana_WACCBIP_GS1114_2021.fastq.gz
PRJEB49489	SAMEA11196791	ERX7314095	ERR7745912	2697049	Severe acute respiratory syndrome coronavirus 2	ftp.sra.ebi.ac.uk/vol1/run/ERR774/ERR7745912/Ghana_WACCBIP_GS1115_2021.fastq.gz
PRJEB49489	SAMEA11196792	ERX7314098	ERR7745915	2697049	Severe acute respiratory syndrome coronavirus 2	ftp.sra.ebi.ac.uk/vol1/run/ERR774/ERR7745915/Ghana_WACCBIP_GS1117_2021.fastq.gz
PRJEB49489	SAMEA11196793	ERX7314100	ERR7745917	2697049	Severe acute respiratory syndrome coronavirus 2	ftp.sra.ebi.ac.uk/vol1/run/ERR774/ERR7745917/Ghana_WACCBIP_GS1119_2021.fastq.gz
PRJEB49489	SAMEA11196794	ERX7314106	ERR7745923	2697049	Severe acute respiratory syndrome coronavirus 2	ftp.sra.ebi.ac.uk/vol1/run/ERR774/ERR7745923/Ghana_WACCBIP_GS112_2021.fastq.gz
PRJEB49489	SAMEA11196795	ERX7314108	ERR7745925	2697049	Severe acute respiratory syndrome coronavirus 2	ftp.sra.ebi.ac.uk/vol1/run/ERR774/ERR7745925/Ghana_WACCBIP_GS1120_2021.fastq.gz
PRJEB49489	SAMEA11196796	ERX7314109	ERR7745926	2697049	Severe acute respiratory syndrome coronavirus 2	ftp.sra.ebi.ac.uk/vol1/run/ERR774/ERR7745926/Ghana_WACCBIP_GS1121_2021.fastq.gz
PRJEB49489	SAMEA11196797	ERX7314110	ERR7745927	2697049	Severe acute respiratory syndrome coronavirus 2	ftp.sra.ebi.ac.uk/vol1/run/ERR774/ERR7745927/Ghana_WACCBIP_GS1122_2021.fastq.gz
PRJEB49489	SAMEA11196798	ERX7314112	ERR7745929	2697049	Severe acute respiratory syndrome coronavirus 2	ftp.sra.ebi.ac.uk/vol1/run/ERR774/ERR7745929/Ghana_WACCBIP_GS1123_2021.fastq.gz
PRJEB49489	SAMEA11196799	ERX7314114	ERR7745931	2697049	Severe acute respiratory syndrome coronavirus 2	ftp.sra.ebi.ac.uk/vol1/run/ERR774/ERR7745931/Ghana_WACCBIP_GS1124_2021.fastq.gz
PRJEB49489	SAMEA11196800	ERX7314117	ERR7745934	2697049	Severe acute respiratory syndrome coronavirus 2	ftp.sra.ebi.ac.uk/vol1/run/ERR774/ERR7745934/Ghana_WACCBIP_GS1125_2021.fastq.gz
PRJEB49489	SAMEA11196801	ERX7314118	ERR7745935	2697049	Severe acute respiratory syndrome coronavirus 2	ftp.sra.ebi.ac.uk/vol1/run/ERR774/ERR7745935/Ghana_WACCBIP_GS1126_2021.fastq.gz
PRJEB49489	SAMEA11196802	ERX7314121	ERR7745938	2697049	Severe acute respiratory syndrome coronavirus 2	ftp.sra.ebi.ac.uk/vol1/run/ERR774/ERR7745938/Ghana_WACCBIP_GS1127_2021.fastq.gz
PRJEB49489	SAMEA11196803	ERX7314122	ERR7745939	2697049	Severe acute respiratory syndrome coronavirus 2	ftp.sra.ebi.ac.uk/vol1/run/ERR774/ERR7745939/Ghana_WACCBIP_GS1128_2021.fastq.gz
PRJEB49489	SAMEA11196804	ERX7314124	ERR7745941	2697049	Severe acute respiratory syndrome coronavirus 2	ftp.sra.ebi.ac.uk/vol1/run/ERR774/ERR7745941/Ghana_WACCBIP_GS1129_2021.fastq.gz
PRJEB49489	SAMEA11196805	ERX7314128	ERR7745945	2697049	Severe acute respiratory syndrome coronavirus 2	ftp.sra.ebi.ac.uk/vol1/run/ERR774/ERR7745945/Ghana_WACCBIP_GS113_2021.fastq.gz
PRJEB49489	SAMEA11196806	ERX7314129	ERR7745946	2697049	Severe acute respiratory syndrome coronavirus 2	ftp.sra.ebi.ac.uk/vol1/run/ERR774/ERR7745946/Ghana_WACCBIP_GS1130_2021.fastq.gz
PRJEB49489	SAMEA11196807	ERX7314132	ERR7745949	2697049	Severe acute respiratory syndrome coronavirus 2	ftp.sra.ebi.ac.uk/vol1/run/ERR774/ERR7745949/Ghana_WACCBIP_GS1131_2021.fastq.gz
PRJEB49489	SAMEA11196808	ERX7314137	ERR7745954	2697049	Severe acute respiratory syndrome coronavirus 2	ftp.sra.ebi.ac.uk/vol1/run/ERR774/ERR7745954/Ghana_WACCBIP_GS1132_2021.fastq.gz
PRJEB49489	SAMEA11196809	ERX7314139	ERR7745956	2697049	Severe acute respiratory syndrome coronavirus 2	ftp.sra.ebi.ac.uk/vol1/run/ERR774/ERR7745956/Ghana_WACCBIP_GS1134_2021.fastq.gz
PRJEB49489	SAMEA11196810	ERX7314140	ERR7745957	2697049	Severe acute respiratory syndrome coronavirus 2	ftp.sra.ebi.ac.uk/vol1/run/ERR774/ERR7745957/Ghana_WACCBIP_GS1136_2021.fastq.gz
PRJEB49489	SAMEA11196811	ERX7314143	ERR7745960	2697049	Severe acute respiratory syndrome coronavirus 2	ftp.sra.ebi.ac.uk/vol1/run/ERR774/ERR7745960/Ghana_WACCBIP_GS1137_2021.fastq.gz
PRJEB49489	SAMEA11196812	ERX7314144	ERR7745961	2697049	Severe acute respiratory syndrome coronavirus 2	ftp.sra.ebi.ac.uk/vol1/run/ERR774/ERR7745961/Ghana_WACCBIP_GS1138_2021.fastq.gz
PRJEB49489	SAMEA11196813	ERX7314148	ERR7745965	2697049	Severe acute respiratory syndrome coronavirus 2	ftp.sra.ebi.ac.uk/vol1/run/ERR774/ERR7745965/Ghana_WACCBIP_GS1139_2021.fastq.gz
PRJEB49489	SAMEA11196814	ERX7314154	ERR7745971	2697049	Severe acute respiratory syndrome coronavirus 2	ftp.sra.ebi.ac.uk/vol1/run/ERR774/ERR7745971/Ghana_WACCBIP_GS114_2021.fastq.gz
PRJEB49489	SAMEA11196815	ERX7314156	ERR7745973	2697049	Severe acute respiratory syndrome coronavirus 2	ftp.sra.ebi.ac.uk/vol1/run/ERR774/ERR7745973/Ghana_WACCBIP_GS1140_2021.fastq.gz
PRJEB49489	SAMEA11196816	ERX7314159	ERR7745976	2697049	Severe acute respiratory syndrome coronavirus 2	ftp.sra.ebi.ac.uk/vol1/run/ERR774/ERR7745976/Ghana_WACCBIP_GS1143_2021.fastq.gz
PRJEB49489	SAMEA11196817	ERX7314160	ERR7745977	2697049	Severe acute respiratory syndrome coronavirus 2	ftp.sra.ebi.ac.uk/vol1/run/ERR774/ERR7745977/Ghana_WACCBIP_GS1145_2021.fastq.gz
PRJEB49489	SAMEA11196818	ERX7314161	ERR7745978	2697049	Severe acute respiratory syndrome coronavirus 2	ftp.sra.ebi.ac.uk/vol1/run/ERR774/ERR7745978/Ghana_WACCBIP_GS1146_2021.fastq.gz
PRJEB49489	SAMEA11196819	ERX7314162	ERR7745979	2697049	Severe acute respiratory syndrome coronavirus 2	ftp.sra.ebi.ac.uk/vol1/run/ERR774/ERR7745979/Ghana_WACCBIP_GS1147_2021.fastq.gz
PRJEB49489	SAMEA11196820	ERX7314165	ERR7745982	2697049	Severe acute respiratory syndrome coronavirus 2	ftp.sra.ebi.ac.uk/vol1/run/ERR774/ERR7745982/Ghana_WACCBIP_GS1148_2021.fastq.gz
PRJEB49489	SAMEA11196821	ERX7314167	ERR7745984	2697049	Severe acute respiratory syndrome coronavirus 2	ftp.sra.ebi.ac.uk/vol1/run/ERR774/ERR7745984/Ghana_WACCBIP_GS1149_2021.fastq.gz
PRJEB49489	SAMEA11196822	ERX7314171	ERR7745988	2697049	Severe acute respiratory syndrome coronavirus 2	ftp.sra.ebi.ac.uk/vol1/run/ERR774/ERR7745988/Ghana_WACCBIP_GS115_2021.fastq.gz
PRJEB49489	SAMEA11196823	ERX7314174	ERR7745991	2697049	Severe acute respiratory syndrome coronavirus 2	ftp.sra.ebi.ac.uk/vol1/run/ERR774/ERR7745991/Ghana_WACCBIP_GS1151_2021.fastq.gz
PRJEB49489	SAMEA11196824	ERX7314176	ERR7745993	2697049	Severe acute respiratory syndrome coronavirus 2	ftp.sra.ebi.ac.uk/vol1/run/ERR774/ERR7745993/Ghana_WACCBIP_GS1152_2021.fastq.gz
PRJEB49489	SAMEA11196825	ERX7314179	ERR7745996	2697049	Severe acute respiratory syndrome coronavirus 2	ftp.sra.ebi.ac.uk/vol1/run/ERR774/ERR7745996/Ghana_WACCBIP_GS1154_2021.fastq.gz
PRJEB49489	SAMEA11196826	ERX7314181	ERR7745998	2697049	Severe acute respiratory syndrome coronavirus 2	ftp.sra.ebi.ac.uk/vol1/run/ERR774/ERR7745998/Ghana_WACCBIP_GS1155_2021.fastq.gz
PRJEB49489	SAMEA11196827	ERX7314182	ERR7745999	2697049	Severe acute respiratory syndrome coronavirus 2	ftp.sra.ebi.ac.uk/vol1/run/ERR774/ERR7745999/Ghana_WACCBIP_GS1156_2021.fastq.gz
PRJEB49489	SAMEA11196828	ERX7314184	ERR7746001	2697049	Severe acute respiratory syndrome coronavirus 2	ftp.sra.ebi.ac.uk/vol1/run/ERR774/ERR7746001/Ghana_WACCBIP_GS1157_2021.fastq.gz
PRJEB49489	SAMEA11196829	ERX7314185	ERR7746002	2697049	Severe acute respiratory syndrome coronavirus 2	ftp.sra.ebi.ac.uk/vol1/run/ERR774/ERR7746002/Ghana_WACCBIP_GS1159_2021.fastq.gz
PRJEB49489	SAMEA11196830	ERX7314187	ERR7746004	2697049	Severe acute respiratory syndrome coronavirus 2	ftp.sra.ebi.ac.uk/vol1/run/ERR774/ERR7746004/Ghana_WACCBIP_GS116_2021.fastq.gz
PRJEB49489	SAMEA11196831	ERX7314189	ERR7746006	2697049	Severe acute respiratory syndrome coronavirus 2	ftp.sra.ebi.ac.uk/vol1/run/ERR774/ERR7746006/Ghana_WACCBIP_GS1160_2021.fastq.gz
PRJEB49489	SAMEA11196832	ERX7314191	ERR7746008	2697049	Severe acute respiratory syndrome coronavirus 2	ftp.sra.ebi.ac.uk/vol1/run/ERR774/ERR7746008/Ghana_WACCBIP_GS1161_2021.fastq.gz
PRJEB49489	SAMEA11196833	ERX7314194	ERR7746011	2697049	Severe acute respiratory syndrome coronavirus 2	ftp.sra.ebi.ac.uk/vol1/run/ERR774/ERR7746011/Ghana_WACCBIP_GS1163_2021.fastq.gz
PRJEB49489	SAMEA11196834	ERX7314197	ERR7746014	2697049	Severe acute respiratory syndrome coronavirus 2	ftp.sra.ebi.ac.uk/vol1/run/ERR774/ERR7746014/Ghana_WACCBIP_GS1164_2021.fastq.gz
PRJEB49489	SAMEA11196835	ERX7314199	ERR7746016	2697049	Severe acute respiratory syndrome coronavirus 2	ftp.sra.ebi.ac.uk/vol1/run/ERR774/ERR7746016/Ghana_WACCBIP_GS1165_2021.fastq.gz
PRJEB49489	SAMEA11196836	ERX7314201	ERR7746018	2697049	Severe acute respiratory syndrome coronavirus 2	ftp.sra.ebi.ac.uk/vol1/run/ERR774/ERR7746018/Ghana_WACCBIP_GS1166_2021.fastq.gz
PRJEB49489	SAMEA11196837	ERX7314203	ERR7746020	2697049	Severe acute respiratory syndrome coronavirus 2	ftp.sra.ebi.ac.uk/vol1/run/ERR774/ERR7746020/Ghana_WACCBIP_GS1167_2021.fastq.gz
PRJEB49489	SAMEA11196838	ERX7314205	ERR7746022	2697049	Severe acute respiratory syndrome coronavirus 2	ftp.sra.ebi.ac.uk/vol1/run/ERR774/ERR7746022/Ghana_WACCBIP_GS1168_2021.fastq.gz
PRJEB49489	SAMEA11196839	ERX7314207	ERR7746024	2697049	Severe acute respiratory syndrome coronavirus 2	ftp.sra.ebi.ac.uk/vol1/run/ERR774/ERR7746024/Ghana_WACCBIP_GS1170_2021.fastq.gz
PRJEB49489	SAMEA11196840	ERX7314209	ERR7746026	2697049	Severe acute respiratory syndrome coronavirus 2	ftp.sra.ebi.ac.uk/vol1/run/ERR774/ERR7746026/Ghana_WACCBIP_GS1171_2021.fastq.gz
PRJEB49489	SAMEA11196841	ERX7314210	ERR7746027	2697049	Severe acute respiratory syndrome coronavirus 2	ftp.sra.ebi.ac.uk/vol1/run/ERR774/ERR7746027/Ghana_WACCBIP_GS1177_2021.fastq.gz
PRJEB49489	SAMEA11196842	ERX7314212	ERR7746029	2697049	Severe acute respiratory syndrome coronavirus 2	ftp.sra.ebi.ac.uk/vol1/run/ERR774/ERR7746029/Ghana_WACCBIP_GS1178_2021.fastq.gz
PRJEB49489	SAMEA11196843	ERX7314215	ERR7746032	2697049	Severe acute respiratory syndrome coronavirus 2	ftp.sra.ebi.ac.uk/vol1/run/ERR774/ERR7746032/Ghana_WACCBIP_GS1179_2021.fastq.gz
PRJEB49489	SAMEA11196844	ERX7314220	ERR7746037	2697049	Severe acute respiratory syndrome coronavirus 2	ftp.sra.ebi.ac.uk/vol1/run/ERR774/ERR7746037/Ghana_WACCBIP_GS118_2021.fastq.gz
PRJEB49489	SAMEA11196845	ERX7314222	ERR7746039	2697049	Severe acute respiratory syndrome coronavirus 2	ftp.sra.ebi.ac.uk/vol1/run/ERR774/ERR7746039/Ghana_WACCBIP_GS1180_2021.fastq.gz
PRJEB49489	SAMEA11196846	ERX7314224	ERR7746041	2697049	Severe acute respiratory syndrome coronavirus 2	ftp.sra.ebi.ac.uk/vol1/run/ERR774/ERR7746041/Ghana_WACCBIP_GS1181_2021.fastq.gz
PRJEB49489	SAMEA11196847	ERX7314226	ERR7746043	2697049	Severe acute respiratory syndrome coronavirus 2	ftp.sra.ebi.ac.uk/vol1/run/ERR774/ERR7746043/Ghana_WACCBIP_GS1184_2021.fastq.gz
PRJEB49489	SAMEA11196848	ERX7314229	ERR7746046	2697049	Severe acute respiratory syndrome coronavirus 2	ftp.sra.ebi.ac.uk/vol1/run/ERR774/ERR7746046/Ghana_WACCBIP_GS1185_2021.fastq.gz
PRJEB49489	SAMEA11196849	ERX7314232	ERR7746049	2697049	Severe acute respiratory syndrome coronavirus 2	ftp.sra.ebi.ac.uk/vol1/run/ERR774/ERR7746049/Ghana_WACCBIP_GS1186_2021.fastq.gz
PRJEB49489	SAMEA11196850	ERX7314233	ERR7746050	2697049	Severe acute respiratory syndrome coronavirus 2	ftp.sra.ebi.ac.uk/vol1/run/ERR774/ERR7746050/Ghana_WACCBIP_GS1187_2021.fastq.gz
PRJEB49489	SAMEA11196851	ERX7314236	ERR7746053	2697049	Severe acute respiratory syndrome coronavirus 2	ftp.sra.ebi.ac.uk/vol1/run/ERR774/ERR7746053/Ghana_WACCBIP_GS1188_2021.fastq.gz
PRJEB49489	SAMEA11196852	ERX7314237	ERR7746054	2697049	Severe acute respiratory syndrome coronavirus 2	ftp.sra.ebi.ac.uk/vol1/run/ERR774/ERR7746054/Ghana_WACCBIP_GS1189_2021.fastq.gz
PRJEB49489	SAMEA11196853	ERX7314240	ERR7746057	2697049	Severe acute respiratory syndrome coronavirus 2	ftp.sra.ebi.ac.uk/vol1/run/ERR774/ERR7746057/Ghana_WACCBIP_GS119_2021.fastq.gz
PRJEB49489	SAMEA11196854	ERX7314243	ERR7746060	2697049	Severe acute respiratory syndrome coronavirus 2	ftp.sra.ebi.ac.uk/vol1/run/ERR774/ERR7746060/Ghana_WACCBIP_GS1190_2021.fastq.gz
PRJEB49489	SAMEA11196855	ERX7314245	ERR7746062	2697049	Severe acute respiratory syndrome coronavirus 2	ftp.sra.ebi.ac.uk/vol1/run/ERR774/ERR7746062/Ghana_WACCBIP_GS1191_2021.fastq.gz
PRJEB49489	SAMEA11196856	ERX7314248	ERR7746065	2697049	Severe acute respiratory syndrome coronavirus 2	ftp.sra.ebi.ac.uk/vol1/run/ERR774/ERR7746065/Ghana_WACCBIP_GS1193_2021.fastq.gz
PRJEB49489	SAMEA11196857	ERX7314250	ERR7746067	2697049	Severe acute respiratory syndrome coronavirus 2	ftp.sra.ebi.ac.uk/vol1/run/ERR774/ERR7746067/Ghana_WACCBIP_GS1194_2021.fastq.gz
PRJEB49489	SAMEA11196858	ERX7314252	ERR7746069	2697049	Severe acute respiratory syndrome coronavirus 2	ftp.sra.ebi.ac.uk/vol1/run/ERR774/ERR7746069/Ghana_WACCBIP_GS1195_2021.fastq.gz
PRJEB49489	SAMEA11196859	ERX7314255	ERR7746072	2697049	Severe acute respiratory syndrome coronavirus 2	ftp.sra.ebi.ac.uk/vol1/run/ERR774/ERR7746072/Ghana_WACCBIP_GS1196_2021.fastq.gz
PRJEB49489	SAMEA11196860	ERX7314258	ERR7746075	2697049	Severe acute respiratory syndrome coronavirus 2	ftp.sra.ebi.ac.uk/vol1/run/ERR774/ERR7746075/Ghana_WACCBIP_GS1197_2021.fastq.gz
PRJEB49489	SAMEA11196861	ERX7314261	ERR7746078	2697049	Severe acute respiratory syndrome coronavirus 2	ftp.sra.ebi.ac.uk/vol1/run/ERR774/ERR7746078/Ghana_WACCBIP_GS1198_2021.fastq.gz
PRJEB49489	SAMEA11196862	ERX7314262	ERR7746079	2697049	Severe acute respiratory syndrome coronavirus 2	ftp.sra.ebi.ac.uk/vol1/run/ERR774/ERR7746079/Ghana_WACCBIP_GS1199_2021.fastq.gz
PRJEB49489	SAMEA11196863	ERX7314265	ERR7746082	2697049	Severe acute respiratory syndrome coronavirus 2	ftp.sra.ebi.ac.uk/vol1/run/ERR774/ERR7746082/Ghana_WACCBIP_GS12_2020.fastq.gz
PRJEB49489	SAMEA11196864	ERX7314268	ERR7746085	2697049	Severe acute respiratory syndrome coronavirus 2	ftp.sra.ebi.ac.uk/vol1/run/ERR774/ERR7746085/Ghana_WACCBIP_GS1200_2021.fastq.gz
PRJEB49489	SAMEA11196865	ERX7314269	ERR7746086	2697049	Severe acute respiratory syndrome coronavirus 2	ftp.sra.ebi.ac.uk/vol1/run/ERR774/ERR7746086/Ghana_WACCBIP_GS1203_2021.fastq.gz
PRJEB49489	SAMEA11196866	ERX7314272	ERR7746089	2697049	Severe acute respiratory syndrome coronavirus 2	ftp.sra.ebi.ac.uk/vol1/run/ERR774/ERR7746089/Ghana_WACCBIP_GS1204_2021.fastq.gz
PRJEB49489	SAMEA11196867	ERX7314275	ERR7746092	2697049	Severe acute respiratory syndrome coronavirus 2	ftp.sra.ebi.ac.uk/vol1/run/ERR774/ERR7746092/Ghana_WACCBIP_GS1205_2021.fastq.gz
PRJEB49489	SAMEA11196868	ERX7314276	ERR7746093	2697049	Severe acute respiratory syndrome coronavirus 2	ftp.sra.ebi.ac.uk/vol1/run/ERR774/ERR7746093/Ghana_WACCBIP_GS1206_2021.fastq.gz
PRJEB49489	SAMEA11196869	ERX7314279	ERR7746096	2697049	Severe acute respiratory syndrome coronavirus 2	ftp.sra.ebi.ac.uk/vol1/run/ERR774/ERR7746096/Ghana_WACCBIP_GS1207_2021.fastq.gz
PRJEB49489	SAMEA11196870	ERX7314282	ERR7746099	2697049	Severe acute respiratory syndrome coronavirus 2	ftp.sra.ebi.ac.uk/vol1/run/ERR774/ERR7746099/Ghana_WACCBIP_GS1208_2021.fastq.gz
PRJEB49489	SAMEA11196871	ERX7314285	ERR7746102	2697049	Severe acute respiratory syndrome coronavirus 2	ftp.sra.ebi.ac.uk/vol1/run/ERR774/ERR7746102/Ghana_WACCBIP_GS121_2021.fastq.gz
PRJEB49489	SAMEA11196872	ERX7314287	ERR7746104	2697049	Severe acute respiratory syndrome coronavirus 2	ftp.sra.ebi.ac.uk/vol1/run/ERR774/ERR7746104/Ghana_WACCBIP_GS1210_2021.fastq.gz
PRJEB49489	SAMEA11196873	ERX7314288	ERR7746105	2697049	Severe acute respiratory syndrome coronavirus 2	ftp.sra.ebi.ac.uk/vol1/run/ERR774/ERR7746105/Ghana_WACCBIP_GS1211_2021.fastq.gz
PRJEB49489	SAMEA11196874	ERX7314290	ERR7746107	2697049	Severe acute respiratory syndrome coronavirus 2	ftp.sra.ebi.ac.uk/vol1/run/ERR774/ERR7746107/Ghana_WACCBIP_GS1213_2021.fastq.gz
PRJEB49489	SAMEA11196875	ERX7314292	ERR7746109	2697049	Severe acute respiratory syndrome coronavirus 2	ftp.sra.ebi.ac.uk/vol1/run/ERR774/ERR7746109/Ghana_WACCBIP_GS1214_2021.fastq.gz
PRJEB49489	SAMEA11196876	ERX7314295	ERR7746112	2697049	Severe acute respiratory syndrome coronavirus 2	ftp.sra.ebi.ac.uk/vol1/run/ERR774/ERR7746112/Ghana_WACCBIP_GS1215_2021.fastq.gz
PRJEB49489	SAMEA11196877	ERX7314299	ERR7746116	2697049	Severe acute respiratory syndrome coronavirus 2	ftp.sra.ebi.ac.uk/vol1/run/ERR774/ERR7746116/Ghana_WACCBIP_GS1216_2021.fastq.gz
PRJEB49489	SAMEA11196878	ERX7314301	ERR7746118	2697049	Severe acute respiratory syndrome coronavirus 2	ftp.sra.ebi.ac.uk/vol1/run/ERR774/ERR7746118/Ghana_WACCBIP_GS1217_2021.fastq.gz
PRJEB49489	SAMEA11196879	ERX7314304	ERR7746121	2697049	Severe acute respiratory syndrome coronavirus 2	ftp.sra.ebi.ac.uk/vol1/run/ERR774/ERR7746121/Ghana_WACCBIP_GS1218_2021.fastq.gz
PRJEB49489	SAMEA11196880	ERX7314307	ERR7746124	2697049	Severe acute respiratory syndrome coronavirus 2	ftp.sra.ebi.ac.uk/vol1/run/ERR774/ERR7746124/Ghana_WACCBIP_GS122_2021.fastq.gz
PRJEB49489	SAMEA11196881	ERX7314309	ERR7746126	2697049	Severe acute respiratory syndrome coronavirus 2	ftp.sra.ebi.ac.uk/vol1/run/ERR774/ERR7746126/Ghana_WACCBIP_GS1220_2021.fastq.gz
PRJEB49489	SAMEA11196882	ERX7314311	ERR7746128	2697049	Severe acute respiratory syndrome coronavirus 2	ftp.sra.ebi.ac.uk/vol1/run/ERR774/ERR7746128/Ghana_WACCBIP_GS1221_2021.fastq.gz
PRJEB49489	SAMEA11196883	ERX7314313	ERR7746130	2697049	Severe acute respiratory syndrome coronavirus 2	ftp.sra.ebi.ac.uk/vol1/run/ERR774/ERR7746130/Ghana_WACCBIP_GS1222_2021.fastq.gz
PRJEB49489	SAMEA11196884	ERX7314316	ERR7746133	2697049	Severe acute respiratory syndrome coronavirus 2	ftp.sra.ebi.ac.uk/vol1/run/ERR774/ERR7746133/Ghana_WACCBIP_GS1223_2021.fastq.gz
PRJEB49489	SAMEA11196885	ERX7314318	ERR7746135	2697049	Severe acute respiratory syndrome coronavirus 2	ftp.sra.ebi.ac.uk/vol1/run/ERR774/ERR7746135/Ghana_WACCBIP_GS1227_2021.fastq.gz
PRJEB49489	SAMEA11196886	ERX7314321	ERR7746138	2697049	Severe acute respiratory syndrome coronavirus 2	ftp.sra.ebi.ac.uk/vol1/run/ERR774/ERR7746138/Ghana_WACCBIP_GS1229_2021.fastq.gz
PRJEB49489	SAMEA11196887	ERX7314323	ERR7746140	2697049	Severe acute respiratory syndrome coronavirus 2	ftp.sra.ebi.ac.uk/vol1/run/ERR774/ERR7746140/Ghana_WACCBIP_GS1230_2021.fastq.gz
PRJEB49489	SAMEA11196888	ERX7314326	ERR7746143	2697049	Severe acute respiratory syndrome coronavirus 2	ftp.sra.ebi.ac.uk/vol1/run/ERR774/ERR7746143/Ghana_WACCBIP_GS1231_2021.fastq.gz
PRJEB49489	SAMEA11196889	ERX7314329	ERR7746146	2697049	Severe acute respiratory syndrome coronavirus 2	ftp.sra.ebi.ac.uk/vol1/run/ERR774/ERR7746146/Ghana_WACCBIP_GS1232_2021.fastq.gz
PRJEB49489	SAMEA11196890	ERX7314330	ERR7746147	2697049	Severe acute respiratory syndrome coronavirus 2	ftp.sra.ebi.ac.uk/vol1/run/ERR774/ERR7746147/Ghana_WACCBIP_GS1234_2021.fastq.gz
PRJEB49489	SAMEA11196891	ERX7314332	ERR7746149	2697049	Severe acute respiratory syndrome coronavirus 2	ftp.sra.ebi.ac.uk/vol1/run/ERR774/ERR7746149/Ghana_WACCBIP_GS1235_2021.fastq.gz
PRJEB49489	SAMEA11196892	ERX7314335	ERR7746152	2697049	Severe acute respiratory syndrome coronavirus 2	ftp.sra.ebi.ac.uk/vol1/run/ERR774/ERR7746152/Ghana_WACCBIP_GS1236_2021.fastq.gz
PRJEB49489	SAMEA11196893	ERX7314337	ERR7746154	2697049	Severe acute respiratory syndrome coronavirus 2	ftp.sra.ebi.ac.uk/vol1/run/ERR774/ERR7746154/Ghana_WACCBIP_GS1238_2021.fastq.gz
PRJEB49489	SAMEA11196894	ERX7314338	ERR7746155	2697049	Severe acute respiratory syndrome coronavirus 2	ftp.sra.ebi.ac.uk/vol1/run/ERR774/ERR7746155/Ghana_WACCBIP_GS1239_2021.fastq.gz
PRJEB49489	SAMEA11196895	ERX7314341	ERR7746158	2697049	Severe acute respiratory syndrome coronavirus 2	ftp.sra.ebi.ac.uk/vol1/run/ERR774/ERR7746158/Ghana_WACCBIP_GS124_2021.fastq.gz
PRJEB49489	SAMEA11196896	ERX7314343	ERR7746160	2697049	Severe acute respiratory syndrome coronavirus 2	ftp.sra.ebi.ac.uk/vol1/run/ERR774/ERR7746160/Ghana_WACCBIP_GS1240_2021.fastq.gz
PRJEB49489	SAMEA11196897	ERX7314345	ERR7746162	2697049	Severe acute respiratory syndrome coronavirus 2	ftp.sra.ebi.ac.uk/vol1/run/ERR774/ERR7746162/Ghana_WACCBIP_GS1241_2021.fastq.gz
PRJEB49489	SAMEA11196898	ERX7314348	ERR7746165	2697049	Severe acute respiratory syndrome coronavirus 2	ftp.sra.ebi.ac.uk/vol1/run/ERR774/ERR7746165/Ghana_WACCBIP_GS1242_2021.fastq.gz
PRJEB49489	SAMEA11196899	ERX7314351	ERR7746168	2697049	Severe acute respiratory syndrome coronavirus 2	ftp.sra.ebi.ac.uk/vol1/run/ERR774/ERR7746168/Ghana_WACCBIP_GS1243_2021.fastq.gz
PRJEB49489	SAMEA11196900	ERX7314353	ERR7746170	2697049	Severe acute respiratory syndrome coronavirus 2	ftp.sra.ebi.ac.uk/vol1/run/ERR774/ERR7746170/Ghana_WACCBIP_GS1244_2021.fastq.gz
PRJEB49489	SAMEA11196901	ERX7314355	ERR7746172	2697049	Severe acute respiratory syndrome coronavirus 2	ftp.sra.ebi.ac.uk/vol1/run/ERR774/ERR7746172/Ghana_WACCBIP_GS1247_2021.fastq.gz
PRJEB49489	SAMEA11196902	ERX7314359	ERR7746176	2697049	Severe acute respiratory syndrome coronavirus 2	ftp.sra.ebi.ac.uk/vol1/run/ERR774/ERR7746176/Ghana_WACCBIP_GS1249_2021.fastq.gz
PRJEB49489	SAMEA11196903	ERX7314362	ERR7746179	2697049	Severe acute respiratory syndrome coronavirus 2	ftp.sra.ebi.ac.uk/vol1/run/ERR774/ERR7746179/Ghana_WACCBIP_GS125_2021.fastq.gz
PRJEB49489	SAMEA11196904	ERX7314364	ERR7746181	2697049	Severe acute respiratory syndrome coronavirus 2	ftp.sra.ebi.ac.uk/vol1/run/ERR774/ERR7746181/Ghana_WACCBIP_GS1250_2021.fastq.gz
PRJEB49489	SAMEA11196905	ERX7314365	ERR7746182	2697049	Severe acute respiratory syndrome coronavirus 2	ftp.sra.ebi.ac.uk/vol1/run/ERR774/ERR7746182/Ghana_WACCBIP_GS1251_2021.fastq.gz
PRJEB49489	SAMEA11196906	ERX7314369	ERR7746186	2697049	Severe acute respiratory syndrome coronavirus 2	ftp.sra.ebi.ac.uk/vol1/run/ERR774/ERR7746186/Ghana_WACCBIP_GS1252_2021.fastq.gz
PRJEB49489	SAMEA11196907	ERX7314372	ERR7746189	2697049	Severe acute respiratory syndrome coronavirus 2	ftp.sra.ebi.ac.uk/vol1/run/ERR774/ERR7746189/Ghana_WACCBIP_GS1253_2021.fastq.gz
PRJEB49489	SAMEA11196908	ERX7314377	ERR7746194	2697049	Severe acute respiratory syndrome coronavirus 2	ftp.sra.ebi.ac.uk/vol1/run/ERR774/ERR7746194/Ghana_WACCBIP_GS126_2021.fastq.gz
PRJEB49489	SAMEA11196909	ERX7314380	ERR7746197	2697049	Severe acute respiratory syndrome coronavirus 2	ftp.sra.ebi.ac.uk/vol1/run/ERR774/ERR7746197/Ghana_WACCBIP_GS127_2021.fastq.gz
PRJEB49489	SAMEA11196910	ERX7314385	ERR7746202	2697049	Severe acute respiratory syndrome coronavirus 2	ftp.sra.ebi.ac.uk/vol1/run/ERR774/ERR7746202/Ghana_WACCBIP_GS128_2021.fastq.gz
PRJEB49489	SAMEA11196911	ERX7314389	ERR7746206	2697049	Severe acute respiratory syndrome coronavirus 2	ftp.sra.ebi.ac.uk/vol1/run/ERR774/ERR7746206/Ghana_WACCBIP_GS129_2021.fastq.gz
PRJEB49489	SAMEA11196912	ERX7314391	ERR7746208	2697049	Severe acute respiratory syndrome coronavirus 2	ftp.sra.ebi.ac.uk/vol1/run/ERR774/ERR7746208/Ghana_WACCBIP_GS13_2020.fastq.gz
PRJEB49489	SAMEA11196913	ERX7314392	ERR7746209	2697049	Severe acute respiratory syndrome coronavirus 2	ftp.sra.ebi.ac.uk/vol1/run/ERR774/ERR7746209/Ghana_WACCBIP_GS130_2021.fastq.gz
PRJEB49489	SAMEA11196914	ERX7314395	ERR7746212	2697049	Severe acute respiratory syndrome coronavirus 2	ftp.sra.ebi.ac.uk/vol1/run/ERR774/ERR7746212/Ghana_WACCBIP_GS131_2021.fastq.gz
PRJEB49489	SAMEA11196915	ERX7314399	ERR7746216	2697049	Severe acute respiratory syndrome coronavirus 2	ftp.sra.ebi.ac.uk/vol1/run/ERR774/ERR7746216/Ghana_WACCBIP_GS132_2021.fastq.gz
PRJEB49489	SAMEA11196916	ERX7314404	ERR7746221	2697049	Severe acute respiratory syndrome coronavirus 2	ftp.sra.ebi.ac.uk/vol1/run/ERR774/ERR7746221/Ghana_WACCBIP_GS133_2021.fastq.gz
PRJEB49489	SAMEA11196917	ERX7314408	ERR7746225	2697049	Severe acute respiratory syndrome coronavirus 2	ftp.sra.ebi.ac.uk/vol1/run/ERR774/ERR7746225/Ghana_WACCBIP_GS1335_2021.fastq.gz
PRJEB49489	SAMEA11196918	ERX7314410	ERR7746227	2697049	Severe acute respiratory syndrome coronavirus 2	ftp.sra.ebi.ac.uk/vol1/run/ERR774/ERR7746227/Ghana_WACCBIP_GS1336_2021.fastq.gz
PRJEB49489	SAMEA11196919	ERX7314411	ERR7746228	2697049	Severe acute respiratory syndrome coronavirus 2	ftp.sra.ebi.ac.uk/vol1/run/ERR774/ERR7746228/Ghana_WACCBIP_GS1337_2021.fastq.gz
PRJEB49489	SAMEA11196920	ERX7314414	ERR7746231	2697049	Severe acute respiratory syndrome coronavirus 2	ftp.sra.ebi.ac.uk/vol1/run/ERR774/ERR7746231/Ghana_WACCBIP_GS1338_2021.fastq.gz
PRJEB49489	SAMEA11196921	ERX7314417	ERR7746234	2697049	Severe acute respiratory syndrome coronavirus 2	ftp.sra.ebi.ac.uk/vol1/run/ERR774/ERR7746234/Ghana_WACCBIP_GS1339_2021.fastq.gz
PRJEB49489	SAMEA11196922	ERX7314422	ERR7746239	2697049	Severe acute respiratory syndrome coronavirus 2	ftp.sra.ebi.ac.uk/vol1/run/ERR774/ERR7746239/Ghana_WACCBIP_GS134_2021.fastq.gz
PRJEB49489	SAMEA11196923	ERX7314423	ERR7746240	2697049	Severe acute respiratory syndrome coronavirus 2	ftp.sra.ebi.ac.uk/vol1/run/ERR774/ERR7746240/Ghana_WACCBIP_GS1340_2021.fastq.gz
PRJEB49489	SAMEA11196924	ERX7314426	ERR7746243	2697049	Severe acute respiratory syndrome coronavirus 2	ftp.sra.ebi.ac.uk/vol1/run/ERR774/ERR7746243/Ghana_WACCBIP_GS1341_2021.fastq.gz
PRJEB49489	SAMEA11196925	ERX7314427	ERR7746244	2697049	Severe acute respiratory syndrome coronavirus 2	ftp.sra.ebi.ac.uk/vol1/run/ERR774/ERR7746244/Ghana_WACCBIP_GS1342_2021.fastq.gz
PRJEB49489	SAMEA11196926	ERX7314429	ERR7746246	2697049	Severe acute respiratory syndrome coronavirus 2	ftp.sra.ebi.ac.uk/vol1/run/ERR774/ERR7746246/Ghana_WACCBIP_GS1343_2021.fastq.gz
PRJEB49489	SAMEA11196927	ERX7314432	ERR7746249	2697049	Severe acute respiratory syndrome coronavirus 2	ftp.sra.ebi.ac.uk/vol1/run/ERR774/ERR7746249/Ghana_WACCBIP_GS1344_2021.fastq.gz
PRJEB49489	SAMEA11196928	ERX7314433	ERR7746250	2697049	Severe acute respiratory syndrome coronavirus 2	ftp.sra.ebi.ac.uk/vol1/run/ERR774/ERR7746250/Ghana_WACCBIP_GS1345_2021.fastq.gz
PRJEB49489	SAMEA11196929	ERX7314435	ERR7746252	2697049	Severe acute respiratory syndrome coronavirus 2	ftp.sra.ebi.ac.uk/vol1/run/ERR774/ERR7746252/Ghana_WACCBIP_GS1346_2021.fastq.gz
PRJEB49489	SAMEA11196930	ERX7314437	ERR7746254	2697049	Severe acute respiratory syndrome coronavirus 2	ftp.sra.ebi.ac.uk/vol1/run/ERR774/ERR7746254/Ghana_WACCBIP_GS1347_2021.fastq.gz
PRJEB49489	SAMEA11196931	ERX7314440	ERR7746257	2697049	Severe acute respiratory syndrome coronavirus 2	ftp.sra.ebi.ac.uk/vol1/run/ERR774/ERR7746257/Ghana_WACCBIP_GS1348_2021.fastq.gz
PRJEB49489	SAMEA11196932	ERX7314442	ERR7746259	2697049	Severe acute respiratory syndrome coronavirus 2	ftp.sra.ebi.ac.uk/vol1/run/ERR774/ERR7746259/Ghana_WACCBIP_GS135_2021.fastq.gz
PRJEB49489	SAMEA11196933	ERX7314444	ERR7746261	2697049	Severe acute respiratory syndrome coronavirus 2	ftp.sra.ebi.ac.uk/vol1/run/ERR774/ERR7746261/Ghana_WACCBIP_GS1350_2021.fastq.gz
PRJEB49489	SAMEA11196934	ERX7314445	ERR7746262	2697049	Severe acute respiratory syndrome coronavirus 2	ftp.sra.ebi.ac.uk/vol1/run/ERR774/ERR7746262/Ghana_WACCBIP_GS1353_2021.fastq.gz
PRJEB49489	SAMEA11196935	ERX7314447	ERR7746264	2697049	Severe acute respiratory syndrome coronavirus 2	ftp.sra.ebi.ac.uk/vol1/run/ERR774/ERR7746264/Ghana_WACCBIP_GS1357_2021.fastq.gz
PRJEB49489	SAMEA11196936	ERX7314448	ERR7746265	2697049	Severe acute respiratory syndrome coronavirus 2	ftp.sra.ebi.ac.uk/vol1/run/ERR774/ERR7746265/Ghana_WACCBIP_GS1358_2021.fastq.gz
PRJEB49489	SAMEA11196937	ERX7314451	ERR7746268	2697049	Severe acute respiratory syndrome coronavirus 2	ftp.sra.ebi.ac.uk/vol1/run/ERR774/ERR7746268/Ghana_WACCBIP_GS1359_2021.fastq.gz
PRJEB49489	SAMEA11196938	ERX7314454	ERR7746271	2697049	Severe acute respiratory syndrome coronavirus 2	ftp.sra.ebi.ac.uk/vol1/run/ERR774/ERR7746271/Ghana_WACCBIP_GS136_2021.fastq.gz
PRJEB49489	SAMEA11196939	ERX7314456	ERR7746273	2697049	Severe acute respiratory syndrome coronavirus 2	ftp.sra.ebi.ac.uk/vol1/run/ERR774/ERR7746273/Ghana_WACCBIP_GS1360_2021.fastq.gz
PRJEB49489	SAMEA11196940	ERX7314458	ERR7746275	2697049	Severe acute respiratory syndrome coronavirus 2	ftp.sra.ebi.ac.uk/vol1/run/ERR774/ERR7746275/Ghana_WACCBIP_GS1361_2021.fastq.gz
PRJEB49489	SAMEA11196941	ERX7314461	ERR7746278	2697049	Severe acute respiratory syndrome coronavirus 2	ftp.sra.ebi.ac.uk/vol1/run/ERR774/ERR7746278/Ghana_WACCBIP_GS1362_2021.fastq.gz
PRJEB49489	SAMEA11196942	ERX7314463	ERR7746280	2697049	Severe acute respiratory syndrome coronavirus 2	ftp.sra.ebi.ac.uk/vol1/run/ERR774/ERR7746280/Ghana_WACCBIP_GS1363_2021.fastq.gz
PRJEB49489	SAMEA11196943	ERX7314464	ERR7746281	2697049	Severe acute respiratory syndrome coronavirus 2	ftp.sra.ebi.ac.uk/vol1/run/ERR774/ERR7746281/Ghana_WACCBIP_GS1366_2021.fastq.gz
PRJEB49489	SAMEA11196944	ERX7314466	ERR7746283	2697049	Severe acute respiratory syndrome coronavirus 2	ftp.sra.ebi.ac.uk/vol1/run/ERR774/ERR7746283/Ghana_WACCBIP_GS1367_2021.fastq.gz
PRJEB49489	SAMEA11196945	ERX7314469	ERR7746286	2697049	Severe acute respiratory syndrome coronavirus 2	ftp.sra.ebi.ac.uk/vol1/run/ERR774/ERR7746286/Ghana_WACCBIP_GS1368_2021.fastq.gz
PRJEB49489	SAMEA11196946	ERX7314470	ERR7746287	2697049	Severe acute respiratory syndrome coronavirus 2	ftp.sra.ebi.ac.uk/vol1/run/ERR774/ERR7746287/Ghana_WACCBIP_GS1369_2021.fastq.gz
PRJEB49489	SAMEA11196947	ERX7314473	ERR7746290	2697049	Severe acute respiratory syndrome coronavirus 2	ftp.sra.ebi.ac.uk/vol1/run/ERR774/ERR7746290/Ghana_WACCBIP_GS137_2021.fastq.gz
PRJEB49489	SAMEA11196948	ERX7314476	ERR7746293	2697049	Severe acute respiratory syndrome coronavirus 2	ftp.sra.ebi.ac.uk/vol1/run/ERR774/ERR7746293/Ghana_WACCBIP_GS1370_2021.fastq.gz
PRJEB49489	SAMEA11196949	ERX7314477	ERR7746294	2697049	Severe acute respiratory syndrome coronavirus 2	ftp.sra.ebi.ac.uk/vol1/run/ERR774/ERR7746294/Ghana_WACCBIP_GS1371_2021.fastq.gz
PRJEB49489	SAMEA11196950	ERX7314479	ERR7746296	2697049	Severe acute respiratory syndrome coronavirus 2	ftp.sra.ebi.ac.uk/vol1/run/ERR774/ERR7746296/Ghana_WACCBIP_GS1372_2021.fastq.gz
PRJEB49489	SAMEA11196951	ERX7314482	ERR7746299	2697049	Severe acute respiratory syndrome coronavirus 2	ftp.sra.ebi.ac.uk/vol1/run/ERR774/ERR7746299/Ghana_WACCBIP_GS1373_2021.fastq.gz
PRJEB49489	SAMEA11196952	ERX7314483	ERR7746300	2697049	Severe acute respiratory syndrome coronavirus 2	ftp.sra.ebi.ac.uk/vol1/run/ERR774/ERR7746300/Ghana_WACCBIP_GS1374_2021.fastq.gz
PRJEB49489	SAMEA11196953	ERX7314485	ERR7746302	2697049	Severe acute respiratory syndrome coronavirus 2	ftp.sra.ebi.ac.uk/vol1/run/ERR774/ERR7746302/Ghana_WACCBIP_GS1375_2021.fastq.gz
PRJEB49489	SAMEA11196954	ERX7314487	ERR7746304	2697049	Severe acute respiratory syndrome coronavirus 2	ftp.sra.ebi.ac.uk/vol1/run/ERR774/ERR7746304/Ghana_WACCBIP_GS1377_2021.fastq.gz
PRJEB49489	SAMEA11196955	ERX7314489	ERR7746306	2697049	Severe acute respiratory syndrome coronavirus 2	ftp.sra.ebi.ac.uk/vol1/run/ERR774/ERR7746306/Ghana_WACCBIP_GS1378_2021.fastq.gz
PRJEB49489	SAMEA11196956	ERX7314490	ERR7746307	2697049	Severe acute respiratory syndrome coronavirus 2	ftp.sra.ebi.ac.uk/vol1/run/ERR774/ERR7746307/Ghana_WACCBIP_GS1379_2021.fastq.gz
PRJEB49489	SAMEA11196957	ERX7314493	ERR7746310	2697049	Severe acute respiratory syndrome coronavirus 2	ftp.sra.ebi.ac.uk/vol1/run/ERR774/ERR7746310/Ghana_WACCBIP_GS138_2021.fastq.gz
PRJEB49489	SAMEA11196958	ERX7314494	ERR7746311	2697049	Severe acute respiratory syndrome coronavirus 2	ftp.sra.ebi.ac.uk/vol1/run/ERR774/ERR7746311/Ghana_WACCBIP_GS1380_2021.fastq.gz
PRJEB49489	SAMEA11196959	ERX7314496	ERR7746313	2697049	Severe acute respiratory syndrome coronavirus 2	ftp.sra.ebi.ac.uk/vol1/run/ERR774/ERR7746313/Ghana_WACCBIP_GS1381_2021.fastq.gz
PRJEB49489	SAMEA11196960	ERX7314498	ERR7746315	2697049	Severe acute respiratory syndrome coronavirus 2	ftp.sra.ebi.ac.uk/vol1/run/ERR774/ERR7746315/Ghana_WACCBIP_GS1384_2021.fastq.gz
PRJEB49489	SAMEA11196961	ERX7314500	ERR7746317	2697049	Severe acute respiratory syndrome coronavirus 2	ftp.sra.ebi.ac.uk/vol1/run/ERR774/ERR7746317/Ghana_WACCBIP_GS1385_2021.fastq.gz
PRJEB49489	SAMEA11196962	ERX7314502	ERR7746319	2697049	Severe acute respiratory syndrome coronavirus 2	ftp.sra.ebi.ac.uk/vol1/run/ERR774/ERR7746319/Ghana_WACCBIP_GS1386_2021.fastq.gz
PRJEB49489	SAMEA11196963	ERX7314505	ERR7746322	2697049	Severe acute respiratory syndrome coronavirus 2	ftp.sra.ebi.ac.uk/vol1/run/ERR774/ERR7746322/Ghana_WACCBIP_GS1387_2021.fastq.gz
PRJEB49489	SAMEA11196964	ERX7314507	ERR7746324	2697049	Severe acute respiratory syndrome coronavirus 2	ftp.sra.ebi.ac.uk/vol1/run/ERR774/ERR7746324/Ghana_WACCBIP_GS139_2021.fastq.gz
PRJEB49489	SAMEA11196965	ERX7314509	ERR7746326	2697049	Severe acute respiratory syndrome coronavirus 2	ftp.sra.ebi.ac.uk/vol1/run/ERR774/ERR7746326/Ghana_WACCBIP_GS1390_2021.fastq.gz
PRJEB49489	SAMEA11196966	ERX7314511	ERR7746328	2697049	Severe acute respiratory syndrome coronavirus 2	ftp.sra.ebi.ac.uk/vol1/run/ERR774/ERR7746328/Ghana_WACCBIP_GS1391_2021.fastq.gz
PRJEB49489	SAMEA11196967	ERX7314513	ERR7746330	2697049	Severe acute respiratory syndrome coronavirus 2	ftp.sra.ebi.ac.uk/vol1/run/ERR774/ERR7746330/Ghana_WACCBIP_GS1392_2021.fastq.gz
PRJEB49489	SAMEA11196968	ERX7314516	ERR7746333	2697049	Severe acute respiratory syndrome coronavirus 2	ftp.sra.ebi.ac.uk/vol1/run/ERR774/ERR7746333/Ghana_WACCBIP_GS1394_2021.fastq.gz
PRJEB49489	SAMEA11196969	ERX7314517	ERR7746334	2697049	Severe acute respiratory syndrome coronavirus 2	ftp.sra.ebi.ac.uk/vol1/run/ERR774/ERR7746334/Ghana_WACCBIP_GS1395_2021.fastq.gz
PRJEB49489	SAMEA11196970	ERX7314518	ERR7746335	2697049	Severe acute respiratory syndrome coronavirus 2	ftp.sra.ebi.ac.uk/vol1/run/ERR774/ERR7746335/Ghana_WACCBIP_GS1396_2021.fastq.gz
PRJEB49489	SAMEA11196971	ERX7314521	ERR7746338	2697049	Severe acute respiratory syndrome coronavirus 2	ftp.sra.ebi.ac.uk/vol1/run/ERR774/ERR7746338/Ghana_WACCBIP_GS1398_2021.fastq.gz
PRJEB49489	SAMEA11196972	ERX7314522	ERR7746339	2697049	Severe acute respiratory syndrome coronavirus 2	ftp.sra.ebi.ac.uk/vol1/run/ERR774/ERR7746339/Ghana_WACCBIP_GS1399_2021.fastq.gz
PRJEB49489	SAMEA11196973	ERX7314526	ERR7746343	2697049	Severe acute respiratory syndrome coronavirus 2	ftp.sra.ebi.ac.uk/vol1/run/ERR774/ERR7746343/Ghana_WACCBIP_GS14_2020.fastq.gz
PRJEB49489	SAMEA11196974	ERX7314530	ERR7746347	2697049	Severe acute respiratory syndrome coronavirus 2	ftp.sra.ebi.ac.uk/vol1/run/ERR774/ERR7746347/Ghana_WACCBIP_GS140_2021.fastq.gz
PRJEB49489	SAMEA11196975	ERX7314534	ERR7746351	2697049	Severe acute respiratory syndrome coronavirus 2	ftp.sra.ebi.ac.uk/vol1/run/ERR774/ERR7746351/Ghana_WACCBIP_GS1400_2021.fastq.gz
PRJEB49489	SAMEA11196976	ERX7314536	ERR7746353	2697049	Severe acute respiratory syndrome coronavirus 2	ftp.sra.ebi.ac.uk/vol1/run/ERR774/ERR7746353/Ghana_WACCBIP_GS1401_2021.fastq.gz
PRJEB49489	SAMEA11196977	ERX7314538	ERR7746355	2697049	Severe acute respiratory syndrome coronavirus 2	ftp.sra.ebi.ac.uk/vol1/run/ERR774/ERR7746355/Ghana_WACCBIP_GS1403_2021.fastq.gz
PRJEB49489	SAMEA11196978	ERX7314540	ERR7746357	2697049	Severe acute respiratory syndrome coronavirus 2	ftp.sra.ebi.ac.uk/vol1/run/ERR774/ERR7746357/Ghana_WACCBIP_GS1404_2021.fastq.gz
PRJEB49489	SAMEA11196979	ERX7314542	ERR7746359	2697049	Severe acute respiratory syndrome coronavirus 2	ftp.sra.ebi.ac.uk/vol1/run/ERR774/ERR7746359/Ghana_WACCBIP_GS1405_2021.fastq.gz
PRJEB49489	SAMEA11196980	ERX7314543	ERR7746360	2697049	Severe acute respiratory syndrome coronavirus 2	ftp.sra.ebi.ac.uk/vol1/run/ERR774/ERR7746360/Ghana_WACCBIP_GS1406_2021.fastq.gz
PRJEB49489	SAMEA11196981	ERX7314545	ERR7746362	2697049	Severe acute respiratory syndrome coronavirus 2	ftp.sra.ebi.ac.uk/vol1/run/ERR774/ERR7746362/Ghana_WACCBIP_GS1407_2021.fastq.gz
PRJEB49489	SAMEA11196982	ERX7314550	ERR7746367	2697049	Severe acute respiratory syndrome coronavirus 2	ftp.sra.ebi.ac.uk/vol1/run/ERR774/ERR7746367/Ghana_WACCBIP_GS141_2021.fastq.gz
PRJEB49489	SAMEA11196983	ERX7314552	ERR7746369	2697049	Severe acute respiratory syndrome coronavirus 2	ftp.sra.ebi.ac.uk/vol1/run/ERR774/ERR7746369/Ghana_WACCBIP_GS1410_2021.fastq.gz
PRJEB49489	SAMEA11196984	ERX7314553	ERR7746370	2697049	Severe acute respiratory syndrome coronavirus 2	ftp.sra.ebi.ac.uk/vol1/run/ERR774/ERR7746370/Ghana_WACCBIP_GS1417_2021.fastq.gz
PRJEB49489	SAMEA11196985	ERX7314556	ERR7746373	2697049	Severe acute respiratory syndrome coronavirus 2	ftp.sra.ebi.ac.uk/vol1/run/ERR774/ERR7746373/Ghana_WACCBIP_GS142_2021.fastq.gz
PRJEB49489	SAMEA11196986	ERX7314559	ERR7746376	2697049	Severe acute respiratory syndrome coronavirus 2	ftp.sra.ebi.ac.uk/vol1/run/ERR774/ERR7746376/Ghana_WACCBIP_GS143_2021.fastq.gz
PRJEB49489	SAMEA11196987	ERX7314561	ERR7746378	2697049	Severe acute respiratory syndrome coronavirus 2	ftp.sra.ebi.ac.uk/vol1/run/ERR774/ERR7746378/Ghana_WACCBIP_GS1434_2021.fastq.gz
PRJEB49489	SAMEA11196988	ERX7314564	ERR7746381	2697049	Severe acute respiratory syndrome coronavirus 2	ftp.sra.ebi.ac.uk/vol1/run/ERR774/ERR7746381/Ghana_WACCBIP_GS144_2021.fastq.gz
PRJEB49489	SAMEA11196989	ERX7314566	ERR7746383	2697049	Severe acute respiratory syndrome coronavirus 2	ftp.sra.ebi.ac.uk/vol1/run/ERR774/ERR7746383/Ghana_WACCBIP_GS145_2021.fastq.gz
PRJEB49489	SAMEA11196990	ERX7314569	ERR7746386	2697049	Severe acute respiratory syndrome coronavirus 2	ftp.sra.ebi.ac.uk/vol1/run/ERR774/ERR7746386/Ghana_WACCBIP_GS146_2021.fastq.gz
PRJEB49489	SAMEA11196991	ERX7314570	ERR7746387	2697049	Severe acute respiratory syndrome coronavirus 2	ftp.sra.ebi.ac.uk/vol1/run/ERR774/ERR7746387/Ghana_WACCBIP_GS1466_2021.fastq.gz
PRJEB49489	SAMEA11196992	ERX7314572	ERR7746389	2697049	Severe acute respiratory syndrome coronavirus 2	ftp.sra.ebi.ac.uk/vol1/run/ERR774/ERR7746389/Ghana_WACCBIP_GS1468_2021.fastq.gz
PRJEB49489	SAMEA11196993	ERX7314575	ERR7746392	2697049	Severe acute respiratory syndrome coronavirus 2	ftp.sra.ebi.ac.uk/vol1/run/ERR774/ERR7746392/Ghana_WACCBIP_GS147_2021.fastq.gz
PRJEB49489	SAMEA11196994	ERX7314577	ERR7746394	2697049	Severe acute respiratory syndrome coronavirus 2	ftp.sra.ebi.ac.uk/vol1/run/ERR774/ERR7746394/Ghana_WACCBIP_GS148_2021.fastq.gz
PRJEB49489	SAMEA11196995	ERX7314579	ERR7746396	2697049	Severe acute respiratory syndrome coronavirus 2	ftp.sra.ebi.ac.uk/vol1/run/ERR774/ERR7746396/Ghana_WACCBIP_GS149_2021.fastq.gz
PRJEB49489	SAMEA11196996	ERX7314583	ERR7746400	2697049	Severe acute respiratory syndrome coronavirus 2	ftp.sra.ebi.ac.uk/vol1/run/ERR774/ERR7746400/Ghana_WACCBIP_GS15_2020.fastq.gz
PRJEB49489	SAMEA11196997	ERX7314586	ERR7746403	2697049	Severe acute respiratory syndrome coronavirus 2	ftp.sra.ebi.ac.uk/vol1/run/ERR774/ERR7746403/Ghana_WACCBIP_GS150_2021.fastq.gz
PRJEB49489	SAMEA11196998	ERX7314588	ERR7746405	2697049	Severe acute respiratory syndrome coronavirus 2	ftp.sra.ebi.ac.uk/vol1/run/ERR774/ERR7746405/Ghana_WACCBIP_GS1506_2021.fastq.gz
PRJEB49489	SAMEA11196999	ERX7314589	ERR7746406	2697049	Severe acute respiratory syndrome coronavirus 2	ftp.sra.ebi.ac.uk/vol1/run/ERR774/ERR7746406/Ghana_WACCBIP_GS1507_2021.fastq.gz
PRJEB49489	SAMEA11197000	ERX7314592	ERR7746409	2697049	Severe acute respiratory syndrome coronavirus 2	ftp.sra.ebi.ac.uk/vol1/run/ERR774/ERR7746409/Ghana_WACCBIP_GS1508_2021.fastq.gz
PRJEB49489	SAMEA11197001	ERX7314593	ERR7746410	2697049	Severe acute respiratory syndrome coronavirus 2	ftp.sra.ebi.ac.uk/vol1/run/ERR774/ERR7746410/Ghana_WACCBIP_GS1509_2021.fastq.gz
PRJEB49489	SAMEA11197002	ERX7314597	ERR7746414	2697049	Severe acute respiratory syndrome coronavirus 2	ftp.sra.ebi.ac.uk/vol1/run/ERR774/ERR7746414/Ghana_WACCBIP_GS151_2021.fastq.gz
PRJEB49489	SAMEA11197003	ERX7314601	ERR7746418	2697049	Severe acute respiratory syndrome coronavirus 2	ftp.sra.ebi.ac.uk/vol1/run/ERR774/ERR7746418/Ghana_WACCBIP_GS152_2021.fastq.gz
PRJEB49489	SAMEA11197004	ERX7314603	ERR7746420	2697049	Severe acute respiratory syndrome coronavirus 2	ftp.sra.ebi.ac.uk/vol1/run/ERR774/ERR7746420/Ghana_WACCBIP_GS1520_2021.fastq.gz
PRJEB49489	SAMEA11197005	ERX7314605	ERR7746422	2697049	Severe acute respiratory syndrome coronavirus 2	ftp.sra.ebi.ac.uk/vol1/run/ERR774/ERR7746422/Ghana_WACCBIP_GS1521_2021.fastq.gz
PRJEB49489	SAMEA11197006	ERX7314607	ERR7746424	2697049	Severe acute respiratory syndrome coronavirus 2	ftp.sra.ebi.ac.uk/vol1/run/ERR774/ERR7746424/Ghana_WACCBIP_GS1529_2021.fastq.gz
PRJEB49489	SAMEA11197007	ERX7314610	ERR7746427	2697049	Severe acute respiratory syndrome coronavirus 2	ftp.sra.ebi.ac.uk/vol1/run/ERR774/ERR7746427/Ghana_WACCBIP_GS153_2021.fastq.gz
PRJEB49489	SAMEA11197008	ERX7314611	ERR7746428	2697049	Severe acute respiratory syndrome coronavirus 2	ftp.sra.ebi.ac.uk/vol1/run/ERR774/ERR7746428/Ghana_WACCBIP_GS1530_2021.fastq.gz
PRJEB49489	SAMEA11197009	ERX7314614	ERR7746431	2697049	Severe acute respiratory syndrome coronavirus 2	ftp.sra.ebi.ac.uk/vol1/run/ERR774/ERR7746431/Ghana_WACCBIP_GS1532_2021.fastq.gz
PRJEB49489	SAMEA11197010	ERX7314618	ERR7746435	2697049	Severe acute respiratory syndrome coronavirus 2	ftp.sra.ebi.ac.uk/vol1/run/ERR774/ERR7746435/Ghana_WACCBIP_GS154_2021.fastq.gz
PRJEB49489	SAMEA11197011	ERX7314621	ERR7746438	2697049	Severe acute respiratory syndrome coronavirus 2	ftp.sra.ebi.ac.uk/vol1/run/ERR774/ERR7746438/Ghana_WACCBIP_GS1541_2021.fastq.gz
PRJEB49489	SAMEA11197012	ERX7314622	ERR7746439	2697049	Severe acute respiratory syndrome coronavirus 2	ftp.sra.ebi.ac.uk/vol1/run/ERR774/ERR7746439/Ghana_WACCBIP_GS1542_2021.fastq.gz
PRJEB49489	SAMEA11197013	ERX7314625	ERR7746442	2697049	Severe acute respiratory syndrome coronavirus 2	ftp.sra.ebi.ac.uk/vol1/run/ERR774/ERR7746442/Ghana_WACCBIP_GS1543_2021.fastq.gz
PRJEB49489	SAMEA11197014	ERX7314628	ERR7746445	2697049	Severe acute respiratory syndrome coronavirus 2	ftp.sra.ebi.ac.uk/vol1/run/ERR774/ERR7746445/Ghana_WACCBIP_GS1544_2021.fastq.gz
PRJEB49489	SAMEA11197015	ERX7314630	ERR7746447	2697049	Severe acute respiratory syndrome coronavirus 2	ftp.sra.ebi.ac.uk/vol1/run/ERR774/ERR7746447/Ghana_WACCBIP_GS155_2021.fastq.gz
PRJEB49489	SAMEA11197016	ERX7314632	ERR7746449	2697049	Severe acute respiratory syndrome coronavirus 2	ftp.sra.ebi.ac.uk/vol1/run/ERR774/ERR7746449/Ghana_WACCBIP_GS1553_2021.fastq.gz
PRJEB49489	SAMEA11197017	ERX7314634	ERR7746451	2697049	Severe acute respiratory syndrome coronavirus 2	ftp.sra.ebi.ac.uk/vol1/run/ERR774/ERR7746451/Ghana_WACCBIP_GS1554_2021.fastq.gz
PRJEB49489	SAMEA11197018	ERX7314636	ERR7746453	2697049	Severe acute respiratory syndrome coronavirus 2	ftp.sra.ebi.ac.uk/vol1/run/ERR774/ERR7746453/Ghana_WACCBIP_GS1555_2021.fastq.gz
PRJEB49489	SAMEA11197019	ERX7314638	ERR7746455	2697049	Severe acute respiratory syndrome coronavirus 2	ftp.sra.ebi.ac.uk/vol1/run/ERR774/ERR7746455/Ghana_WACCBIP_GS1556_2021.fastq.gz
PRJEB49489	SAMEA11197020	ERX7314640	ERR7746457	2697049	Severe acute respiratory syndrome coronavirus 2	ftp.sra.ebi.ac.uk/vol1/run/ERR774/ERR7746457/Ghana_WACCBIP_GS156_2021.fastq.gz
PRJEB49489	SAMEA11197021	ERX7314642	ERR7746459	2697049	Severe acute respiratory syndrome coronavirus 2	ftp.sra.ebi.ac.uk/vol1/run/ERR774/ERR7746459/Ghana_WACCBIP_GS1565_2021.fastq.gz
PRJEB49489	SAMEA11197022	ERX7314644	ERR7746461	2697049	Severe acute respiratory syndrome coronavirus 2	ftp.sra.ebi.ac.uk/vol1/run/ERR774/ERR7746461/Ghana_WACCBIP_GS1566_2021.fastq.gz
PRJEB49489	SAMEA11197023	ERX7314646	ERR7746463	2697049	Severe acute respiratory syndrome coronavirus 2	ftp.sra.ebi.ac.uk/vol1/run/ERR774/ERR7746463/Ghana_WACCBIP_GS1567_2021.fastq.gz
PRJEB49489	SAMEA11197024	ERX7314649	ERR7746466	2697049	Severe acute respiratory syndrome coronavirus 2	ftp.sra.ebi.ac.uk/vol1/run/ERR774/ERR7746466/Ghana_WACCBIP_GS157_2021.fastq.gz
PRJEB49489	SAMEA11197025	ERX7314652	ERR7746469	2697049	Severe acute respiratory syndrome coronavirus 2	ftp.sra.ebi.ac.uk/vol1/run/ERR774/ERR7746469/Ghana_WACCBIP_GS1576_2021.fastq.gz
PRJEB49489	SAMEA11197026	ERX7314654	ERR7746471	2697049	Severe acute respiratory syndrome coronavirus 2	ftp.sra.ebi.ac.uk/vol1/run/ERR774/ERR7746471/Ghana_WACCBIP_GS1577_2021.fastq.gz
PRJEB49489	SAMEA11197027	ERX7314655	ERR7746472	2697049	Severe acute respiratory syndrome coronavirus 2	ftp.sra.ebi.ac.uk/vol1/run/ERR774/ERR7746472/Ghana_WACCBIP_GS1579_2021.fastq.gz
PRJEB49489	SAMEA11197028	ERX7314659	ERR7746476	2697049	Severe acute respiratory syndrome coronavirus 2	ftp.sra.ebi.ac.uk/vol1/run/ERR774/ERR7746476/Ghana_WACCBIP_GS158_2021.fastq.gz
PRJEB49489	SAMEA11197029	ERX7314660	ERR7746477	2697049	Severe acute respiratory syndrome coronavirus 2	ftp.sra.ebi.ac.uk/vol1/run/ERR774/ERR7746477/Ghana_WACCBIP_GS1588_2021.fastq.gz
PRJEB49489	SAMEA11197030	ERX7314661	ERR7746478	2697049	Severe acute respiratory syndrome coronavirus 2	ftp.sra.ebi.ac.uk/vol1/run/ERR774/ERR7746478/Ghana_WACCBIP_GS1589_2021.fastq.gz
PRJEB49489	SAMEA11197031	ERX7314665	ERR7746482	2697049	Severe acute respiratory syndrome coronavirus 2	ftp.sra.ebi.ac.uk/vol1/run/ERR774/ERR7746482/Ghana_WACCBIP_GS159_2021.fastq.gz
PRJEB49489	SAMEA11197032	ERX7314666	ERR7746483	2697049	Severe acute respiratory syndrome coronavirus 2	ftp.sra.ebi.ac.uk/vol1/run/ERR774/ERR7746483/Ghana_WACCBIP_GS1591_2021.fastq.gz
PRJEB49489	SAMEA11197033	ERX7314668	ERR7746485	2697049	Severe acute respiratory syndrome coronavirus 2	ftp.sra.ebi.ac.uk/vol1/run/ERR774/ERR7746485/Ghana_WACCBIP_GS1592_2021.fastq.gz
PRJEB49489	SAMEA11197034	ERX7314670	ERR7746487	2697049	Severe acute respiratory syndrome coronavirus 2	ftp.sra.ebi.ac.uk/vol1/run/ERR774/ERR7746487/Ghana_WACCBIP_GS16_2020.fastq.gz
PRJEB49489	SAMEA11197035	ERX7314674	ERR7746491	2697049	Severe acute respiratory syndrome coronavirus 2	ftp.sra.ebi.ac.uk/vol1/run/ERR774/ERR7746491/Ghana_WACCBIP_GS160_2021.fastq.gz
PRJEB49489	SAMEA11197036	ERX7314677	ERR7746494	2697049	Severe acute respiratory syndrome coronavirus 2	ftp.sra.ebi.ac.uk/vol1/run/ERR774/ERR7746494/Ghana_WACCBIP_GS161_2021.fastq.gz
PRJEB49489	SAMEA11197037	ERX7314679	ERR7746496	2697049	Severe acute respiratory syndrome coronavirus 2	ftp.sra.ebi.ac.uk/vol1/run/ERR774/ERR7746496/Ghana_WACCBIP_GS1616_2021.fastq.gz
PRJEB49489	SAMEA11197038	ERX7314681	ERR7746498	2697049	Severe acute respiratory syndrome coronavirus 2	ftp.sra.ebi.ac.uk/vol1/run/ERR774/ERR7746498/Ghana_WACCBIP_GS1617_2021.fastq.gz
PRJEB49489	SAMEA11197039	ERX7314683	ERR7746500	2697049	Severe acute respiratory syndrome coronavirus 2	ftp.sra.ebi.ac.uk/vol1/run/ERR774/ERR7746500/Ghana_WACCBIP_GS1618_2021.fastq.gz
PRJEB49489	SAMEA11197040	ERX7314685	ERR7746502	2697049	Severe acute respiratory syndrome coronavirus 2	ftp.sra.ebi.ac.uk/vol1/run/ERR774/ERR7746502/Ghana_WACCBIP_GS1619_2021.fastq.gz
PRJEB49489	SAMEA11197041	ERX7314688	ERR7746505	2697049	Severe acute respiratory syndrome coronavirus 2	ftp.sra.ebi.ac.uk/vol1/run/ERR774/ERR7746505/Ghana_WACCBIP_GS162_2021.fastq.gz
PRJEB49489	SAMEA11197042	ERX7314690	ERR7746507	2697049	Severe acute respiratory syndrome coronavirus 2	ftp.sra.ebi.ac.uk/vol1/run/ERR774/ERR7746507/Ghana_WACCBIP_GS1620_2021.fastq.gz
PRJEB49489	SAMEA11197043	ERX7314692	ERR7746509	2697049	Severe acute respiratory syndrome coronavirus 2	ftp.sra.ebi.ac.uk/vol1/run/ERR774/ERR7746509/Ghana_WACCBIP_GS1629_2021.fastq.gz
PRJEB49489	SAMEA11197044	ERX7314696	ERR7746513	2697049	Severe acute respiratory syndrome coronavirus 2	ftp.sra.ebi.ac.uk/vol1/run/ERR774/ERR7746513/Ghana_WACCBIP_GS163_2021.fastq.gz
PRJEB49489	SAMEA11197045	ERX7314699	ERR7746516	2697049	Severe acute respiratory syndrome coronavirus 2	ftp.sra.ebi.ac.uk/vol1/run/ERR774/ERR7746516/Ghana_WACCBIP_GS1630_2021.fastq.gz
PRJEB49489	SAMEA11197046	ERX7314702	ERR7746519	2697049	Severe acute respiratory syndrome coronavirus 2	ftp.sra.ebi.ac.uk/vol1/run/ERR774/ERR7746519/Ghana_WACCBIP_GS1631_2021.fastq.gz
PRJEB49489	SAMEA11197047	ERX7314704	ERR7746521	2697049	Severe acute respiratory syndrome coronavirus 2	ftp.sra.ebi.ac.uk/vol1/run/ERR774/ERR7746521/Ghana_WACCBIP_GS164_2021.fastq.gz
PRJEB49489	SAMEA11197048	ERX7314706	ERR7746523	2697049	Severe acute respiratory syndrome coronavirus 2	ftp.sra.ebi.ac.uk/vol1/run/ERR774/ERR7746523/Ghana_WACCBIP_GS1641_2021.fastq.gz
PRJEB49489	SAMEA11197049	ERX7314707	ERR7746524	2697049	Severe acute respiratory syndrome coronavirus 2	ftp.sra.ebi.ac.uk/vol1/run/ERR774/ERR7746524/Ghana_WACCBIP_GS1642_2021.fastq.gz
PRJEB49489	SAMEA11197050	ERX7314710	ERR7746527	2697049	Severe acute respiratory syndrome coronavirus 2	ftp.sra.ebi.ac.uk/vol1/run/ERR774/ERR7746527/Ghana_WACCBIP_GS165_2021.fastq.gz
PRJEB49489	SAMEA11197051	ERX7314711	ERR7746528	2697049	Severe acute respiratory syndrome coronavirus 2	ftp.sra.ebi.ac.uk/vol1/run/ERR774/ERR7746528/Ghana_WACCBIP_GS1652_2021.fastq.gz
PRJEB49489	SAMEA11197052	ERX7314713	ERR7746530	2697049	Severe acute respiratory syndrome coronavirus 2	ftp.sra.ebi.ac.uk/vol1/run/ERR774/ERR7746530/Ghana_WACCBIP_GS1653_2021.fastq.gz
PRJEB49489	SAMEA11197053	ERX7314715	ERR7746532	2697049	Severe acute respiratory syndrome coronavirus 2	ftp.sra.ebi.ac.uk/vol1/run/ERR774/ERR7746532/Ghana_WACCBIP_GS1654_2021.fastq.gz
PRJEB49489	SAMEA11197054	ERX7314718	ERR7746535	2697049	Severe acute respiratory syndrome coronavirus 2	ftp.sra.ebi.ac.uk/vol1/run/ERR774/ERR7746535/Ghana_WACCBIP_GS1655_2021.fastq.gz
PRJEB49489	SAMEA11197055	ERX7314719	ERR7746536	2697049	Severe acute respiratory syndrome coronavirus 2	ftp.sra.ebi.ac.uk/vol1/run/ERR774/ERR7746536/Ghana_WACCBIP_GS1656_2021.fastq.gz
PRJEB49489	SAMEA11197056	ERX7314723	ERR7746540	2697049	Severe acute respiratory syndrome coronavirus 2	ftp.sra.ebi.ac.uk/vol1/run/ERR774/ERR7746540/Ghana_WACCBIP_GS166_2021.fastq.gz
PRJEB49489	SAMEA11197057	ERX7314726	ERR7746543	2697049	Severe acute respiratory syndrome coronavirus 2	ftp.sra.ebi.ac.uk/vol1/run/ERR774/ERR7746543/Ghana_WACCBIP_GS167_2021.fastq.gz
PRJEB49489	SAMEA11197058	ERX7314729	ERR7746546	2697049	Severe acute respiratory syndrome coronavirus 2	ftp.sra.ebi.ac.uk/vol1/run/ERR774/ERR7746546/Ghana_WACCBIP_GS168_2021.fastq.gz
PRJEB49489	SAMEA11197059	ERX7314731	ERR7746548	2697049	Severe acute respiratory syndrome coronavirus 2	ftp.sra.ebi.ac.uk/vol1/run/ERR774/ERR7746548/Ghana_WACCBIP_GS1693_2021.fastq.gz
PRJEB49489	SAMEA11197060	ERX7314733	ERR7746550	2697049	Severe acute respiratory syndrome coronavirus 2	ftp.sra.ebi.ac.uk/vol1/run/ERR774/ERR7746550/Ghana_WACCBIP_GS1694_2021.fastq.gz
PRJEB49489	SAMEA11197061	ERX7314735	ERR7746552	2697049	Severe acute respiratory syndrome coronavirus 2	ftp.sra.ebi.ac.uk/vol1/run/ERR774/ERR7746552/Ghana_WACCBIP_GS1695_2021.fastq.gz
PRJEB49489	SAMEA11197062	ERX7314737	ERR7746554	2697049	Severe acute respiratory syndrome coronavirus 2	ftp.sra.ebi.ac.uk/vol1/run/ERR774/ERR7746554/Ghana_WACCBIP_GS1699_2021.fastq.gz
PRJEB49489	SAMEA11197063	ERX7314740	ERR7746557	2697049	Severe acute respiratory syndrome coronavirus 2	ftp.sra.ebi.ac.uk/vol1/run/ERR774/ERR7746557/Ghana_WACCBIP_GS17_2020.fastq.gz
PRJEB49489	SAMEA11197064	ERX7314742	ERR7746559	2697049	Severe acute respiratory syndrome coronavirus 2	ftp.sra.ebi.ac.uk/vol1/run/ERR774/ERR7746559/Ghana_WACCBIP_GS170_2021.fastq.gz
PRJEB49489	SAMEA11197065	ERX7314744	ERR7746561	2697049	Severe acute respiratory syndrome coronavirus 2	ftp.sra.ebi.ac.uk/vol1/run/ERR774/ERR7746561/Ghana_WACCBIP_GS1700_2021.fastq.gz
PRJEB49489	SAMEA11197066	ERX7314746	ERR7746563	2697049	Severe acute respiratory syndrome coronavirus 2	ftp.sra.ebi.ac.uk/vol1/run/ERR774/ERR7746563/Ghana_WACCBIP_GS1701_2021.fastq.gz
PRJEB49489	SAMEA11197067	ERX7314748	ERR7746565	2697049	Severe acute respiratory syndrome coronavirus 2	ftp.sra.ebi.ac.uk/vol1/run/ERR774/ERR7746565/Ghana_WACCBIP_GS1705_2021.fastq.gz
PRJEB49489	SAMEA11197068	ERX7314749	ERR7746566	2697049	Severe acute respiratory syndrome coronavirus 2	ftp.sra.ebi.ac.uk/vol1/run/ERR774/ERR7746566/Ghana_WACCBIP_GS1707_2021.fastq.gz
PRJEB49489	SAMEA11197069	ERX7314750	ERR7746567	2697049	Severe acute respiratory syndrome coronavirus 2	ftp.sra.ebi.ac.uk/vol1/run/ERR774/ERR7746567/Ghana_WACCBIP_GS1708_2021.fastq.gz
PRJEB49489	SAMEA11197070	ERX7314753	ERR7746570	2697049	Severe acute respiratory syndrome coronavirus 2	ftp.sra.ebi.ac.uk/vol1/run/ERR774/ERR7746570/Ghana_WACCBIP_GS171_2020.fastq.gz
PRJEB49489	SAMEA11197071	ERX7314756	ERR7746573	2697049	Severe acute respiratory syndrome coronavirus 2	ftp.sra.ebi.ac.uk/vol1/run/ERR774/ERR7746573/Ghana_WACCBIP_GS1712_2021.fastq.gz
PRJEB49489	SAMEA11197072	ERX7314757	ERR7746574	2697049	Severe acute respiratory syndrome coronavirus 2	ftp.sra.ebi.ac.uk/vol1/run/ERR774/ERR7746574/Ghana_WACCBIP_GS1716_2021.fastq.gz
PRJEB49489	SAMEA11197073	ERX7314760	ERR7746577	2697049	Severe acute respiratory syndrome coronavirus 2	ftp.sra.ebi.ac.uk/vol1/run/ERR774/ERR7746577/Ghana_WACCBIP_GS1717_2021.fastq.gz
PRJEB49489	SAMEA11197074	ERX7314761	ERR7746578	2697049	Severe acute respiratory syndrome coronavirus 2	ftp.sra.ebi.ac.uk/vol1/run/ERR774/ERR7746578/Ghana_WACCBIP_GS1719_2021.fastq.gz
PRJEB49489	SAMEA11197075	ERX7314764	ERR7746581	2697049	Severe acute respiratory syndrome coronavirus 2	ftp.sra.ebi.ac.uk/vol1/run/ERR774/ERR7746581/Ghana_WACCBIP_GS172_2020.fastq.gz
PRJEB49489	SAMEA11197076	ERX7314766	ERR7746583	2697049	Severe acute respiratory syndrome coronavirus 2	ftp.sra.ebi.ac.uk/vol1/run/ERR774/ERR7746583/Ghana_WACCBIP_GS1720_2021.fastq.gz
PRJEB49489	SAMEA11197077	ERX7314767	ERR7746584	2697049	Severe acute respiratory syndrome coronavirus 2	ftp.sra.ebi.ac.uk/vol1/run/ERR774/ERR7746584/Ghana_WACCBIP_GS1721_2021.fastq.gz
PRJEB49489	SAMEA11197078	ERX7314769	ERR7746586	2697049	Severe acute respiratory syndrome coronavirus 2	ftp.sra.ebi.ac.uk/vol1/run/ERR774/ERR7746586/Ghana_WACCBIP_GS1728_2021.fastq.gz
PRJEB49489	SAMEA11197079	ERX7314771	ERR7746588	2697049	Severe acute respiratory syndrome coronavirus 2	ftp.sra.ebi.ac.uk/vol1/run/ERR774/ERR7746588/Ghana_WACCBIP_GS173_2020.fastq.gz
PRJEB49489	SAMEA11197080	ERX7314773	ERR7746590	2697049	Severe acute respiratory syndrome coronavirus 2	ftp.sra.ebi.ac.uk/vol1/run/ERR774/ERR7746590/Ghana_WACCBIP_GS1731_2021.fastq.gz
PRJEB49489	SAMEA11197081	ERX7314774	ERR7746591	2697049	Severe acute respiratory syndrome coronavirus 2	ftp.sra.ebi.ac.uk/vol1/run/ERR774/ERR7746591/Ghana_WACCBIP_GS1733_2021.fastq.gz
PRJEB49489	SAMEA11197082	ERX7314776	ERR7746593	2697049	Severe acute respiratory syndrome coronavirus 2	ftp.sra.ebi.ac.uk/vol1/run/ERR774/ERR7746593/Ghana_WACCBIP_GS1734_2021.fastq.gz
PRJEB49489	SAMEA11197083	ERX7314777	ERR7746594	2697049	Severe acute respiratory syndrome coronavirus 2	ftp.sra.ebi.ac.uk/vol1/run/ERR774/ERR7746594/Ghana_WACCBIP_GS1735_2021.fastq.gz
PRJEB49489	SAMEA11197084	ERX7314779	ERR7746596	2697049	Severe acute respiratory syndrome coronavirus 2	ftp.sra.ebi.ac.uk/vol1/run/ERR774/ERR7746596/Ghana_WACCBIP_GS1740_2021.fastq.gz
PRJEB49489	SAMEA11197085	ERX7314782	ERR7746599	2697049	Severe acute respiratory syndrome coronavirus 2	ftp.sra.ebi.ac.uk/vol1/run/ERR774/ERR7746599/Ghana_WACCBIP_GS1741_2021.fastq.gz
PRJEB49489	SAMEA11197086	ERX7314784	ERR7746601	2697049	Severe acute respiratory syndrome coronavirus 2	ftp.sra.ebi.ac.uk/vol1/run/ERR774/ERR7746601/Ghana_WACCBIP_GS1744_2021.fastq.gz
PRJEB49489	SAMEA11197087	ERX7314787	ERR7746604	2697049	Severe acute respiratory syndrome coronavirus 2	ftp.sra.ebi.ac.uk/vol1/run/ERR774/ERR7746604/Ghana_WACCBIP_GS1745_2021.fastq.gz
PRJEB49489	SAMEA11197088	ERX7314788	ERR7746605	2697049	Severe acute respiratory syndrome coronavirus 2	ftp.sra.ebi.ac.uk/vol1/run/ERR774/ERR7746605/Ghana_WACCBIP_GS1748_2021.fastq.gz
PRJEB49489	SAMEA11197089	ERX7314792	ERR7746609	2697049	Severe acute respiratory syndrome coronavirus 2	ftp.sra.ebi.ac.uk/vol1/run/ERR774/ERR7746609/Ghana_WACCBIP_GS175_2020.fastq.gz
PRJEB49489	SAMEA11197090	ERX7314794	ERR7746611	2697049	Severe acute respiratory syndrome coronavirus 2	ftp.sra.ebi.ac.uk/vol1/run/ERR774/ERR7746611/Ghana_WACCBIP_GS1753_2021.fastq.gz
PRJEB49489	SAMEA11197091	ERX7314796	ERR7746613	2697049	Severe acute respiratory syndrome coronavirus 2	ftp.sra.ebi.ac.uk/vol1/run/ERR774/ERR7746613/Ghana_WACCBIP_GS1754_2021.fastq.gz
PRJEB49489	SAMEA11197092	ERX7314798	ERR7746615	2697049	Severe acute respiratory syndrome coronavirus 2	ftp.sra.ebi.ac.uk/vol1/run/ERR774/ERR7746615/Ghana_WACCBIP_GS1755_2021.fastq.gz
PRJEB49489	SAMEA11197093	ERX7314800	ERR7746617	2697049	Severe acute respiratory syndrome coronavirus 2	ftp.sra.ebi.ac.uk/vol1/run/ERR774/ERR7746617/Ghana_WACCBIP_GS1759_2021.fastq.gz
PRJEB49489	SAMEA11197094	ERX7314805	ERR7746622	2697049	Severe acute respiratory syndrome coronavirus 2	ftp.sra.ebi.ac.uk/vol1/run/ERR774/ERR7746622/Ghana_WACCBIP_GS176_2020.fastq.gz
PRJEB49489	SAMEA11197095	ERX7314807	ERR7746624	2697049	Severe acute respiratory syndrome coronavirus 2	ftp.sra.ebi.ac.uk/vol1/run/ERR774/ERR7746624/Ghana_WACCBIP_GS1760_2021.fastq.gz
PRJEB49489	SAMEA11197096	ERX7314809	ERR7746626	2697049	Severe acute respiratory syndrome coronavirus 2	ftp.sra.ebi.ac.uk/vol1/run/ERR774/ERR7746626/Ghana_WACCBIP_GS1764_2021.fastq.gz
PRJEB49489	SAMEA11197097	ERX7314811	ERR7746628	2697049	Severe acute respiratory syndrome coronavirus 2	ftp.sra.ebi.ac.uk/vol1/run/ERR774/ERR7746628/Ghana_WACCBIP_GS1765_2021.fastq.gz
PRJEB49489	SAMEA11197098	ERX7314813	ERR7746630	2697049	Severe acute respiratory syndrome coronavirus 2	ftp.sra.ebi.ac.uk/vol1/run/ERR774/ERR7746630/Ghana_WACCBIP_GS1766_2021.fastq.gz
PRJEB49489	SAMEA11197099	ERX7314815	ERR7746632	2697049	Severe acute respiratory syndrome coronavirus 2	ftp.sra.ebi.ac.uk/vol1/run/ERR774/ERR7746632/Ghana_WACCBIP_GS1767_2021.fastq.gz
PRJEB49489	SAMEA11197100	ERX7314816	ERR7746633	2697049	Severe acute respiratory syndrome coronavirus 2	ftp.sra.ebi.ac.uk/vol1/run/ERR774/ERR7746633/Ghana_WACCBIP_GS1768_2021.fastq.gz
PRJEB49489	SAMEA11197101	ERX7314818	ERR7746635	2697049	Severe acute respiratory syndrome coronavirus 2	ftp.sra.ebi.ac.uk/vol1/run/ERR774/ERR7746635/Ghana_WACCBIP_GS1769_2021.fastq.gz
PRJEB49489	SAMEA11197102	ERX7314823	ERR7746640	2697049	Severe acute respiratory syndrome coronavirus 2	ftp.sra.ebi.ac.uk/vol1/run/ERR774/ERR7746640/Ghana_WACCBIP_GS177_2020.fastq.gz
PRJEB49489	SAMEA11197103	ERX7314824	ERR7746641	2697049	Severe acute respiratory syndrome coronavirus 2	ftp.sra.ebi.ac.uk/vol1/run/ERR774/ERR7746641/Ghana_WACCBIP_GS1771_2021.fastq.gz
PRJEB49489	SAMEA11197104	ERX7314825	ERR7746642	2697049	Severe acute respiratory syndrome coronavirus 2	ftp.sra.ebi.ac.uk/vol1/run/ERR774/ERR7746642/Ghana_WACCBIP_GS1772_2021.fastq.gz
PRJEB49489	SAMEA11197105	ERX7314827	ERR7746644	2697049	Severe acute respiratory syndrome coronavirus 2	ftp.sra.ebi.ac.uk/vol1/run/ERR774/ERR7746644/Ghana_WACCBIP_GS1776_2021.fastq.gz
PRJEB49489	SAMEA11197106	ERX7314829	ERR7746646	2697049	Severe acute respiratory syndrome coronavirus 2	ftp.sra.ebi.ac.uk/vol1/run/ERR774/ERR7746646/Ghana_WACCBIP_GS1777_2021.fastq.gz
PRJEB49489	SAMEA11197107	ERX7314832	ERR7746649	2697049	Severe acute respiratory syndrome coronavirus 2	ftp.sra.ebi.ac.uk/vol1/run/ERR774/ERR7746649/Ghana_WACCBIP_GS1779_2021.fastq.gz
PRJEB49489	SAMEA11197108	ERX7314835	ERR7746652	2697049	Severe acute respiratory syndrome coronavirus 2	ftp.sra.ebi.ac.uk/vol1/run/ERR774/ERR7746652/Ghana_WACCBIP_GS178_2020.fastq.gz
PRJEB49489	SAMEA11197109	ERX7314836	ERR7746653	2697049	Severe acute respiratory syndrome coronavirus 2	ftp.sra.ebi.ac.uk/vol1/run/ERR774/ERR7746653/Ghana_WACCBIP_GS1780_2021.fastq.gz
PRJEB49489	SAMEA11197110	ERX7314838	ERR7746655	2697049	Severe acute respiratory syndrome coronavirus 2	ftp.sra.ebi.ac.uk/vol1/run/ERR774/ERR7746655/Ghana_WACCBIP_GS1781_2021.fastq.gz
PRJEB49489	SAMEA11197111	ERX7314840	ERR7746657	2697049	Severe acute respiratory syndrome coronavirus 2	ftp.sra.ebi.ac.uk/vol1/run/ERR774/ERR7746657/Ghana_WACCBIP_GS1783_2021.fastq.gz
PRJEB49489	SAMEA11197112	ERX7314842	ERR7746659	2697049	Severe acute respiratory syndrome coronavirus 2	ftp.sra.ebi.ac.uk/vol1/run/ERR774/ERR7746659/Ghana_WACCBIP_GS1784_2021.fastq.gz
PRJEB49489	SAMEA11197113	ERX7314848	ERR7746665	2697049	Severe acute respiratory syndrome coronavirus 2	ftp.sra.ebi.ac.uk/vol1/run/ERR774/ERR7746665/Ghana_WACCBIP_GS180_2020.fastq.gz
PRJEB49489	SAMEA11197114	ERX7314855	ERR7746672	2697049	Severe acute respiratory syndrome coronavirus 2	ftp.sra.ebi.ac.uk/vol1/run/ERR774/ERR7746672/Ghana_WACCBIP_GS181_2020.fastq.gz
PRJEB49489	SAMEA11197115	ERX7314856	ERR7746673	2697049	Severe acute respiratory syndrome coronavirus 2	ftp.sra.ebi.ac.uk/vol1/run/ERR774/ERR7746673/Ghana_WACCBIP_GS1816_2021.fastq.gz
PRJEB49489	SAMEA11197116	ERX7314860	ERR7746677	2697049	Severe acute respiratory syndrome coronavirus 2	ftp.sra.ebi.ac.uk/vol1/run/ERR774/ERR7746677/Ghana_WACCBIP_GS182_2020.fastq.gz
PRJEB49489	SAMEA11197117	ERX7314865	ERR7746682	2697049	Severe acute respiratory syndrome coronavirus 2	ftp.sra.ebi.ac.uk/vol1/run/ERR774/ERR7746682/Ghana_WACCBIP_GS183_2020.fastq.gz
PRJEB49489	SAMEA11197118	ERX7314868	ERR7746685	2697049	Severe acute respiratory syndrome coronavirus 2	ftp.sra.ebi.ac.uk/vol1/run/ERR774/ERR7746685/Ghana_WACCBIP_GS184_2020.fastq.gz
PRJEB49489	SAMEA11197119	ERX7314869	ERR7746686	2697049	Severe acute respiratory syndrome coronavirus 2	ftp.sra.ebi.ac.uk/vol1/run/ERR774/ERR7746686/Ghana_WACCBIP_GS185_2020.fastq.gz
PRJEB49489	SAMEA11197120	ERX7314870	ERR7746687	2697049	Severe acute respiratory syndrome coronavirus 2	ftp.sra.ebi.ac.uk/vol1/run/ERR774/ERR7746687/Ghana_WACCBIP_GS1850_2021.fastq.gz
PRJEB49489	SAMEA11197121	ERX7314872	ERR7746689	2697049	Severe acute respiratory syndrome coronavirus 2	ftp.sra.ebi.ac.uk/vol1/run/ERR774/ERR7746689/Ghana_WACCBIP_GS186_2020.fastq.gz
PRJEB49489	SAMEA11197122	ERX7314874	ERR7746691	2697049	Severe acute respiratory syndrome coronavirus 2	ftp.sra.ebi.ac.uk/vol1/run/ERR774/ERR7746691/Ghana_WACCBIP_GS19_2020.fastq.gz
PRJEB49489	SAMEA11197123	ERX7314877	ERR7746694	2697049	Severe acute respiratory syndrome coronavirus 2	ftp.sra.ebi.ac.uk/vol1/run/ERR774/ERR7746694/Ghana_WACCBIP_GS191_2021.fastq.gz
PRJEB49489	SAMEA11197124	ERX7314879	ERR7746696	2697049	Severe acute respiratory syndrome coronavirus 2	ftp.sra.ebi.ac.uk/vol1/run/ERR774/ERR7746696/Ghana_WACCBIP_GS192_2021.fastq.gz
PRJEB49489	SAMEA11197125	ERX7314881	ERR7746698	2697049	Severe acute respiratory syndrome coronavirus 2	ftp.sra.ebi.ac.uk/vol1/run/ERR774/ERR7746698/Ghana_WACCBIP_GS193_2021.fastq.gz
PRJEB49489	SAMEA11197126	ERX7314883	ERR7746700	2697049	Severe acute respiratory syndrome coronavirus 2	ftp.sra.ebi.ac.uk/vol1/run/ERR774/ERR7746700/Ghana_WACCBIP_GS194_2021.fastq.gz
PRJEB49489	SAMEA11197127	ERX7314885	ERR7746702	2697049	Severe acute respiratory syndrome coronavirus 2	ftp.sra.ebi.ac.uk/vol1/run/ERR774/ERR7746702/Ghana_WACCBIP_GS195_2021.fastq.gz
PRJEB49489	SAMEA11197128	ERX7314887	ERR7746704	2697049	Severe acute respiratory syndrome coronavirus 2	ftp.sra.ebi.ac.uk/vol1/run/ERR774/ERR7746704/Ghana_WACCBIP_GS196_2021.fastq.gz
PRJEB49489	SAMEA11197129	ERX7314888	ERR7746705	2697049	Severe acute respiratory syndrome coronavirus 2	ftp.sra.ebi.ac.uk/vol1/run/ERR774/ERR7746705/Ghana_WACCBIP_GS197_2021.fastq.gz
PRJEB49489	SAMEA11197130	ERX7314889	ERR7746706	2697049	Severe acute respiratory syndrome coronavirus 2	ftp.sra.ebi.ac.uk/vol1/run/ERR774/ERR7746706/Ghana_WACCBIP_GS198_2021.fastq.gz
PRJEB49489	SAMEA11197131	ERX7314891	ERR7746708	2697049	Severe acute respiratory syndrome coronavirus 2	ftp.sra.ebi.ac.uk/vol1/run/ERR774/ERR7746708/Ghana_WACCBIP_GS199_2021.fastq.gz
PRJEB49489	SAMEA11197132	ERX7314892	ERR7746709	2697049	Severe acute respiratory syndrome coronavirus 2	ftp.sra.ebi.ac.uk/vol1/run/ERR774/ERR7746709/Ghana_WACCBIP_GS20_2020.fastq.gz
PRJEB49489	SAMEA11197133	ERX7314894	ERR7746711	2697049	Severe acute respiratory syndrome coronavirus 2	ftp.sra.ebi.ac.uk/vol1/run/ERR774/ERR7746711/Ghana_WACCBIP_GS200_2021.fastq.gz
PRJEB49489	SAMEA11197134	ERX7314895	ERR7746712	2697049	Severe acute respiratory syndrome coronavirus 2	ftp.sra.ebi.ac.uk/vol1/run/ERR774/ERR7746712/Ghana_WACCBIP_GS201_2021.fastq.gz
PRJEB49489	SAMEA11197135	ERX7314897	ERR7746714	2697049	Severe acute respiratory syndrome coronavirus 2	ftp.sra.ebi.ac.uk/vol1/run/ERR774/ERR7746714/Ghana_WACCBIP_GS202_2021.fastq.gz
PRJEB49489	SAMEA11197136	ERX7314898	ERR7746715	2697049	Severe acute respiratory syndrome coronavirus 2	ftp.sra.ebi.ac.uk/vol1/run/ERR774/ERR7746715/Ghana_WACCBIP_GS203_2021.fastq.gz
PRJEB49489	SAMEA11197137	ERX7314899	ERR7746716	2697049	Severe acute respiratory syndrome coronavirus 2	ftp.sra.ebi.ac.uk/vol1/run/ERR774/ERR7746716/Ghana_WACCBIP_GS204_2021.fastq.gz
PRJEB49489	SAMEA11197138	ERX7314900	ERR7746717	2697049	Severe acute respiratory syndrome coronavirus 2	ftp.sra.ebi.ac.uk/vol1/run/ERR774/ERR7746717/Ghana_WACCBIP_GS205_2021.fastq.gz
PRJEB49489	SAMEA11197139	ERX7314901	ERR7746718	2697049	Severe acute respiratory syndrome coronavirus 2	ftp.sra.ebi.ac.uk/vol1/run/ERR774/ERR7746718/Ghana_WACCBIP_GS206_2021.fastq.gz
PRJEB49489	SAMEA11197140	ERX7314902	ERR7746719	2697049	Severe acute respiratory syndrome coronavirus 2	ftp.sra.ebi.ac.uk/vol1/run/ERR774/ERR7746719/Ghana_WACCBIP_GS207_2021.fastq.gz
PRJEB49489	SAMEA11197141	ERX7314903	ERR7746720	2697049	Severe acute respiratory syndrome coronavirus 2	ftp.sra.ebi.ac.uk/vol1/run/ERR774/ERR7746720/Ghana_WACCBIP_GS208_2021.fastq.gz
PRJEB49489	SAMEA11197142	ERX7314905	ERR7746722	2697049	Severe acute respiratory syndrome coronavirus 2	ftp.sra.ebi.ac.uk/vol1/run/ERR774/ERR7746722/Ghana_WACCBIP_GS209_2021.fastq.gz
PRJEB49489	SAMEA11197143	ERX7314906	ERR7746723	2697049	Severe acute respiratory syndrome coronavirus 2	ftp.sra.ebi.ac.uk/vol1/run/ERR774/ERR7746723/Ghana_WACCBIP_GS21_2020.fastq.gz
PRJEB49489	SAMEA11197144	ERX7314907	ERR7746724	2697049	Severe acute respiratory syndrome coronavirus 2	ftp.sra.ebi.ac.uk/vol1/run/ERR774/ERR7746724/Ghana_WACCBIP_GS210_2021.fastq.gz
PRJEB49489	SAMEA11197145	ERX7314908	ERR7746725	2697049	Severe acute respiratory syndrome coronavirus 2	ftp.sra.ebi.ac.uk/vol1/run/ERR774/ERR7746725/Ghana_WACCBIP_GS211_2021.fastq.gz
PRJEB49489	SAMEA11197146	ERX7314909	ERR7746726	2697049	Severe acute respiratory syndrome coronavirus 2	ftp.sra.ebi.ac.uk/vol1/run/ERR774/ERR7746726/Ghana_WACCBIP_GS212_2021.fastq.gz
PRJEB49489	SAMEA11197147	ERX7314910	ERR7746727	2697049	Severe acute respiratory syndrome coronavirus 2	ftp.sra.ebi.ac.uk/vol1/run/ERR774/ERR7746727/Ghana_WACCBIP_GS22_2020.fastq.gz
PRJEB49489	SAMEA11197148	ERX7314911	ERR7746728	2697049	Severe acute respiratory syndrome coronavirus 2	ftp.sra.ebi.ac.uk/vol1/run/ERR774/ERR7746728/Ghana_WACCBIP_GS220_2020.fastq.gz
PRJEB49489	SAMEA11197149	ERX7314912	ERR7746729	2697049	Severe acute respiratory syndrome coronavirus 2	ftp.sra.ebi.ac.uk/vol1/run/ERR774/ERR7746729/Ghana_WACCBIP_GS221_2020.fastq.gz
PRJEB49489	SAMEA11197150	ERX7314913	ERR7746730	2697049	Severe acute respiratory syndrome coronavirus 2	ftp.sra.ebi.ac.uk/vol1/run/ERR774/ERR7746730/Ghana_WACCBIP_GS222_2020.fastq.gz
PRJEB49489	SAMEA11197151	ERX7314915	ERR7746732	2697049	Severe acute respiratory syndrome coronavirus 2	ftp.sra.ebi.ac.uk/vol1/run/ERR774/ERR7746732/Ghana_WACCBIP_GS223_2020.fastq.gz
PRJEB49489	SAMEA11197152	ERX7314916	ERR7746733	2697049	Severe acute respiratory syndrome coronavirus 2	ftp.sra.ebi.ac.uk/vol1/run/ERR774/ERR7746733/Ghana_WACCBIP_GS225_2020.fastq.gz
PRJEB49489	SAMEA11197153	ERX7314917	ERR7746734	2697049	Severe acute respiratory syndrome coronavirus 2	ftp.sra.ebi.ac.uk/vol1/run/ERR774/ERR7746734/Ghana_WACCBIP_GS226_2020.fastq.gz
PRJEB49489	SAMEA11197154	ERX7314918	ERR7746735	2697049	Severe acute respiratory syndrome coronavirus 2	ftp.sra.ebi.ac.uk/vol1/run/ERR774/ERR7746735/Ghana_WACCBIP_GS227_2020.fastq.gz
PRJEB49489	SAMEA11197155	ERX7314920	ERR7746737	2697049	Severe acute respiratory syndrome coronavirus 2	ftp.sra.ebi.ac.uk/vol1/run/ERR774/ERR7746737/Ghana_WACCBIP_GS228_2020.fastq.gz
PRJEB49489	SAMEA11197156	ERX7314923	ERR7746740	2697049	Severe acute respiratory syndrome coronavirus 2	ftp.sra.ebi.ac.uk/vol1/run/ERR774/ERR7746740/Ghana_WACCBIP_GS229_2020.fastq.gz
PRJEB49489	SAMEA11197157	ERX7314926	ERR7746743	2697049	Severe acute respiratory syndrome coronavirus 2	ftp.sra.ebi.ac.uk/vol1/run/ERR774/ERR7746743/Ghana_WACCBIP_GS230_2020.fastq.gz
PRJEB49489	SAMEA11197158	ERX7314927	ERR7746744	2697049	Severe acute respiratory syndrome coronavirus 2	ftp.sra.ebi.ac.uk/vol1/run/ERR774/ERR7746744/Ghana_WACCBIP_GS231_2020.fastq.gz
PRJEB49489	SAMEA11197159	ERX7314928	ERR7746745	2697049	Severe acute respiratory syndrome coronavirus 2	ftp.sra.ebi.ac.uk/vol1/run/ERR774/ERR7746745/Ghana_WACCBIP_GS233_2020.fastq.gz
PRJEB49489	SAMEA11197160	ERX7314929	ERR7746746	2697049	Severe acute respiratory syndrome coronavirus 2	ftp.sra.ebi.ac.uk/vol1/run/ERR774/ERR7746746/Ghana_WACCBIP_GS234_2020.fastq.gz
PRJEB49489	SAMEA11197161	ERX7314930	ERR7746747	2697049	Severe acute respiratory syndrome coronavirus 2	ftp.sra.ebi.ac.uk/vol1/run/ERR774/ERR7746747/Ghana_WACCBIP_GS235_2020.fastq.gz
PRJEB49489	SAMEA11197162	ERX7314932	ERR7746749	2697049	Severe acute respiratory syndrome coronavirus 2	ftp.sra.ebi.ac.uk/vol1/run/ERR774/ERR7746749/Ghana_WACCBIP_GS236_2020.fastq.gz
PRJEB49489	SAMEA11197163	ERX7314935	ERR7746752	2697049	Severe acute respiratory syndrome coronavirus 2	ftp.sra.ebi.ac.uk/vol1/run/ERR774/ERR7746752/Ghana_WACCBIP_GS237_2021.fastq.gz
PRJEB49489	SAMEA11197164	ERX7314936	ERR7746753	2697049	Severe acute respiratory syndrome coronavirus 2	ftp.sra.ebi.ac.uk/vol1/run/ERR774/ERR7746753/Ghana_WACCBIP_GS240_2021.fastq.gz
PRJEB49489	SAMEA11197165	ERX7314937	ERR7746754	2697049	Severe acute respiratory syndrome coronavirus 2	ftp.sra.ebi.ac.uk/vol1/run/ERR774/ERR7746754/Ghana_WACCBIP_GS243_2021.fastq.gz
PRJEB49489	SAMEA11197166	ERX7314938	ERR7746755	2697049	Severe acute respiratory syndrome coronavirus 2	ftp.sra.ebi.ac.uk/vol1/run/ERR774/ERR7746755/Ghana_WACCBIP_GS244_2021.fastq.gz
PRJEB49489	SAMEA11197167	ERX7314939	ERR7746756	2697049	Severe acute respiratory syndrome coronavirus 2	ftp.sra.ebi.ac.uk/vol1/run/ERR774/ERR7746756/Ghana_WACCBIP_GS246_2021.fastq.gz
PRJEB49489	SAMEA11197169	ERX7314941	ERR7746758	2697049	Severe acute respiratory syndrome coronavirus 2	ftp.sra.ebi.ac.uk/vol1/run/ERR774/ERR7746758/Ghana_WACCBIP_GS247_2021.fastq.gz
PRJEB49489	SAMEA11197170	ERX7314942	ERR7746759	2697049	Severe acute respiratory syndrome coronavirus 2	ftp.sra.ebi.ac.uk/vol1/run/ERR774/ERR7746759/Ghana_WACCBIP_GS249_2021.fastq.gz
PRJEB49489	SAMEA11197171	ERX7314943	ERR7746760	2697049	Severe acute respiratory syndrome coronavirus 2	ftp.sra.ebi.ac.uk/vol1/run/ERR774/ERR7746760/Ghana_WACCBIP_GS25_2020.fastq.gz
PRJEB49489	SAMEA11197172	ERX7314944	ERR7746761	2697049	Severe acute respiratory syndrome coronavirus 2	ftp.sra.ebi.ac.uk/vol1/run/ERR774/ERR7746761/Ghana_WACCBIP_GS250_2021.fastq.gz
PRJEB49489	SAMEA11197173	ERX7314945	ERR7746762	2697049	Severe acute respiratory syndrome coronavirus 2	ftp.sra.ebi.ac.uk/vol1/run/ERR774/ERR7746762/Ghana_WACCBIP_GS251_2020.fastq.gz
PRJEB49489	SAMEA11197174	ERX7314946	ERR7746763	2697049	Severe acute respiratory syndrome coronavirus 2	ftp.sra.ebi.ac.uk/vol1/run/ERR774/ERR7746763/Ghana_WACCBIP_GS252_2020.fastq.gz
PRJEB49489	SAMEA11197175	ERX7314947	ERR7746764	2697049	Severe acute respiratory syndrome coronavirus 2	ftp.sra.ebi.ac.uk/vol1/run/ERR774/ERR7746764/Ghana_WACCBIP_GS254_2020.fastq.gz
PRJEB49489	SAMEA11197176	ERX7314948	ERR7746765	2697049	Severe acute respiratory syndrome coronavirus 2	ftp.sra.ebi.ac.uk/vol1/run/ERR774/ERR7746765/Ghana_WACCBIP_GS257_2020.fastq.gz
PRJEB49489	SAMEA11197177	ERX7314949	ERR7746766	2697049	Severe acute respiratory syndrome coronavirus 2	ftp.sra.ebi.ac.uk/vol1/run/ERR774/ERR7746766/Ghana_WACCBIP_GS258_2020.fastq.gz
PRJEB49489	SAMEA11197178	ERX7314952	ERR7746769	2697049	Severe acute respiratory syndrome coronavirus 2	ftp.sra.ebi.ac.uk/vol1/run/ERR774/ERR7746769/Ghana_WACCBIP_GS259_2020.fastq.gz
PRJEB49489	SAMEA11197179	ERX7314953	ERR7746770	2697049	Severe acute respiratory syndrome coronavirus 2	ftp.sra.ebi.ac.uk/vol1/run/ERR774/ERR7746770/Ghana_WACCBIP_GS26_2020.fastq.gz
PRJEB49489	SAMEA11197180	ERX7314954	ERR7746771	2697049	Severe acute respiratory syndrome coronavirus 2	ftp.sra.ebi.ac.uk/vol1/run/ERR774/ERR7746771/Ghana_WACCBIP_GS260_2020.fastq.gz
PRJEB49489	SAMEA11197181	ERX7314955	ERR7746772	2697049	Severe acute respiratory syndrome coronavirus 2	ftp.sra.ebi.ac.uk/vol1/run/ERR774/ERR7746772/Ghana_WACCBIP_GS261_2020.fastq.gz
PRJEB49489	SAMEA11197182	ERX7314957	ERR7746774	2697049	Severe acute respiratory syndrome coronavirus 2	ftp.sra.ebi.ac.uk/vol1/run/ERR774/ERR7746774/Ghana_WACCBIP_GS262_2020.fastq.gz
PRJEB49489	SAMEA11197183	ERX7314958	ERR7746775	2697049	Severe acute respiratory syndrome coronavirus 2	ftp.sra.ebi.ac.uk/vol1/run/ERR774/ERR7746775/Ghana_WACCBIP_GS263_2020.fastq.gz
PRJEB49489	SAMEA11197184	ERX7314959	ERR7746776	2697049	Severe acute respiratory syndrome coronavirus 2	ftp.sra.ebi.ac.uk/vol1/run/ERR774/ERR7746776/Ghana_WACCBIP_GS264_2020.fastq.gz
PRJEB49489	SAMEA11197185	ERX7314960	ERR7746777	2697049	Severe acute respiratory syndrome coronavirus 2	ftp.sra.ebi.ac.uk/vol1/run/ERR774/ERR7746777/Ghana_WACCBIP_GS265_2020.fastq.gz
PRJEB49489	SAMEA11197186	ERX7314961	ERR7746778	2697049	Severe acute respiratory syndrome coronavirus 2	ftp.sra.ebi.ac.uk/vol1/run/ERR774/ERR7746778/Ghana_WACCBIP_GS266_2020.fastq.gz
PRJEB49489	SAMEA11197187	ERX7314963	ERR7746780	2697049	Severe acute respiratory syndrome coronavirus 2	ftp.sra.ebi.ac.uk/vol1/run/ERR774/ERR7746780/Ghana_WACCBIP_GS268_2020.fastq.gz
PRJEB49489	SAMEA11197188	ERX7314964	ERR7746781	2697049	Severe acute respiratory syndrome coronavirus 2	ftp.sra.ebi.ac.uk/vol1/run/ERR774/ERR7746781/Ghana_WACCBIP_GS27_2020.fastq.gz
PRJEB49489	SAMEA11197189	ERX7314965	ERR7746782	2697049	Severe acute respiratory syndrome coronavirus 2	ftp.sra.ebi.ac.uk/vol1/run/ERR774/ERR7746782/Ghana_WACCBIP_GS271_2020.fastq.gz
PRJEB49489	SAMEA11197190	ERX7314966	ERR7746783	2697049	Severe acute respiratory syndrome coronavirus 2	ftp.sra.ebi.ac.uk/vol1/run/ERR774/ERR7746783/Ghana_WACCBIP_GS272_2020.fastq.gz
PRJEB49489	SAMEA11197191	ERX7314967	ERR7746784	2697049	Severe acute respiratory syndrome coronavirus 2	ftp.sra.ebi.ac.uk/vol1/run/ERR774/ERR7746784/Ghana_WACCBIP_GS273_2020.fastq.gz
PRJEB49489	SAMEA11197192	ERX7314969	ERR7746786	2697049	Severe acute respiratory syndrome coronavirus 2	ftp.sra.ebi.ac.uk/vol1/run/ERR774/ERR7746786/Ghana_WACCBIP_GS274_2020.fastq.gz
PRJEB49489	SAMEA11197193	ERX7314970	ERR7746787	2697049	Severe acute respiratory syndrome coronavirus 2	ftp.sra.ebi.ac.uk/vol1/run/ERR774/ERR7746787/Ghana_WACCBIP_GS275_2020.fastq.gz
PRJEB49489	SAMEA11197194	ERX7314972	ERR7746789	2697049	Severe acute respiratory syndrome coronavirus 2	ftp.sra.ebi.ac.uk/vol1/run/ERR774/ERR7746789/Ghana_WACCBIP_GS276_2020.fastq.gz
PRJEB49489	SAMEA11197195	ERX7314973	ERR7746790	2697049	Severe acute respiratory syndrome coronavirus 2	ftp.sra.ebi.ac.uk/vol1/run/ERR774/ERR7746790/Ghana_WACCBIP_GS277_2020.fastq.gz
PRJEB49489	SAMEA11197196	ERX7314974	ERR7746791	2697049	Severe acute respiratory syndrome coronavirus 2	ftp.sra.ebi.ac.uk/vol1/run/ERR774/ERR7746791/Ghana_WACCBIP_GS278_2021.fastq.gz
PRJEB49489	SAMEA11197197	ERX7314975	ERR7746792	2697049	Severe acute respiratory syndrome coronavirus 2	ftp.sra.ebi.ac.uk/vol1/run/ERR774/ERR7746792/Ghana_WACCBIP_GS279_2021.fastq.gz
PRJEB49489	SAMEA11197198	ERX7314978	ERR7746795	2697049	Severe acute respiratory syndrome coronavirus 2	ftp.sra.ebi.ac.uk/vol1/run/ERR774/ERR7746795/Ghana_WACCBIP_GS28_2020.fastq.gz
PRJEB49489	SAMEA11197199	ERX7315265	ERR7747082	2697049	Severe acute respiratory syndrome coronavirus 2	ftp.sra.ebi.ac.uk/vol1/run/ERR774/ERR7747082/Ghana_WACCBIP_GS289_2020.fastq.gz
PRJEB49489	SAMEA11197200	ERX7315268	ERR7747085	2697049	Severe acute respiratory syndrome coronavirus 2	ftp.sra.ebi.ac.uk/vol1/run/ERR774/ERR7747085/Ghana_WACCBIP_GS29_2020.fastq.gz
PRJEB49489	SAMEA11197201	ERX7315269	ERR7747086	2697049	Severe acute respiratory syndrome coronavirus 2	ftp.sra.ebi.ac.uk/vol1/run/ERR774/ERR7747086/Ghana_WACCBIP_GS292_2020.fastq.gz
PRJEB49489	SAMEA11197202	ERX7315271	ERR7747088	2697049	Severe acute respiratory syndrome coronavirus 2	ftp.sra.ebi.ac.uk/vol1/run/ERR774/ERR7747088/Ghana_WACCBIP_GS293_2020.fastq.gz
PRJEB49489	SAMEA11197203	ERX7315272	ERR7747089	2697049	Severe acute respiratory syndrome coronavirus 2	ftp.sra.ebi.ac.uk/vol1/run/ERR774/ERR7747089/Ghana_WACCBIP_GS294_2020.fastq.gz
PRJEB49489	SAMEA11197204	ERX7315273	ERR7747090	2697049	Severe acute respiratory syndrome coronavirus 2	ftp.sra.ebi.ac.uk/vol1/run/ERR774/ERR7747090/Ghana_WACCBIP_GS295_2020.fastq.gz
PRJEB49489	SAMEA11197205	ERX7315276	ERR7747093	2697049	Severe acute respiratory syndrome coronavirus 2	ftp.sra.ebi.ac.uk/vol1/run/ERR774/ERR7747093/Ghana_WACCBIP_GS296_2020.fastq.gz
PRJEB49489	SAMEA11197206	ERX7315278	ERR7747095	2697049	Severe acute respiratory syndrome coronavirus 2	ftp.sra.ebi.ac.uk/vol1/run/ERR774/ERR7747095/Ghana_WACCBIP_GS297_2020.fastq.gz
PRJEB49489	SAMEA11197207	ERX7315280	ERR7747097	2697049	Severe acute respiratory syndrome coronavirus 2	ftp.sra.ebi.ac.uk/vol1/run/ERR774/ERR7747097/Ghana_WACCBIP_GS298_2020.fastq.gz
PRJEB49489	SAMEA11197208	ERX7315281	ERR7747098	2697049	Severe acute respiratory syndrome coronavirus 2	ftp.sra.ebi.ac.uk/vol1/run/ERR774/ERR7747098/Ghana_WACCBIP_GS299_2020.fastq.gz
PRJEB49489	SAMEA11197209	ERX7315284	ERR7747101	2697049	Severe acute respiratory syndrome coronavirus 2	ftp.sra.ebi.ac.uk/vol1/run/ERR774/ERR7747101/Ghana_WACCBIP_GS30_2020.fastq.gz
PRJEB49489	SAMEA11197210	ERX7315306	ERR7747123	2697049	Severe acute respiratory syndrome coronavirus 2	ftp.sra.ebi.ac.uk/vol1/run/ERR774/ERR7747123/Ghana_WACCBIP_GS300_2020.fastq.gz
PRJEB49489	SAMEA11197211	ERX7315309	ERR7747126	2697049	Severe acute respiratory syndrome coronavirus 2	ftp.sra.ebi.ac.uk/vol1/run/ERR774/ERR7747126/Ghana_WACCBIP_GS302_2020.fastq.gz
PRJEB49489	SAMEA11197212	ERX7315312	ERR7747129	2697049	Severe acute respiratory syndrome coronavirus 2	ftp.sra.ebi.ac.uk/vol1/run/ERR774/ERR7747129/Ghana_WACCBIP_GS303_2020.fastq.gz
PRJEB49489	SAMEA11197213	ERX7315313	ERR7747130	2697049	Severe acute respiratory syndrome coronavirus 2	ftp.sra.ebi.ac.uk/vol1/run/ERR774/ERR7747130/Ghana_WACCBIP_GS304_2020.fastq.gz
PRJEB49489	SAMEA11197214	ERX7315315	ERR7747132	2697049	Severe acute respiratory syndrome coronavirus 2	ftp.sra.ebi.ac.uk/vol1/run/ERR774/ERR7747132/Ghana_WACCBIP_GS305_2020.fastq.gz
PRJEB49489	SAMEA11197215	ERX7315317	ERR7747134	2697049	Severe acute respiratory syndrome coronavirus 2	ftp.sra.ebi.ac.uk/vol1/run/ERR774/ERR7747134/Ghana_WACCBIP_GS307_2020.fastq.gz
PRJEB49489	SAMEA11197216	ERX7315318	ERR7747135	2697049	Severe acute respiratory syndrome coronavirus 2	ftp.sra.ebi.ac.uk/vol1/run/ERR774/ERR7747135/Ghana_WACCBIP_GS309_2020.fastq.gz
PRJEB49489	SAMEA11197217	ERX7315320	ERR7747137	2697049	Severe acute respiratory syndrome coronavirus 2	ftp.sra.ebi.ac.uk/vol1/run/ERR774/ERR7747137/Ghana_WACCBIP_GS311_2021.fastq.gz
PRJEB49489	SAMEA11197218	ERX7315322	ERR7747139	2697049	Severe acute respiratory syndrome coronavirus 2	ftp.sra.ebi.ac.uk/vol1/run/ERR774/ERR7747139/Ghana_WACCBIP_GS312_2021.fastq.gz
PRJEB49489	SAMEA11197219	ERX7315325	ERR7747142	2697049	Severe acute respiratory syndrome coronavirus 2	ftp.sra.ebi.ac.uk/vol1/run/ERR774/ERR7747142/Ghana_WACCBIP_GS314_2021.fastq.gz
PRJEB49489	SAMEA11197220	ERX7315326	ERR7747143	2697049	Severe acute respiratory syndrome coronavirus 2	ftp.sra.ebi.ac.uk/vol1/run/ERR774/ERR7747143/Ghana_WACCBIP_GS315_2021.fastq.gz
PRJEB49489	SAMEA11197221	ERX7315328	ERR7747145	2697049	Severe acute respiratory syndrome coronavirus 2	ftp.sra.ebi.ac.uk/vol1/run/ERR774/ERR7747145/Ghana_WACCBIP_GS317_2021.fastq.gz
PRJEB49489	SAMEA11197222	ERX7315330	ERR7747147	2697049	Severe acute respiratory syndrome coronavirus 2	ftp.sra.ebi.ac.uk/vol1/run/ERR774/ERR7747147/Ghana_WACCBIP_GS319_2021.fastq.gz
PRJEB49489	SAMEA11197223	ERX7315332	ERR7747149	2697049	Severe acute respiratory syndrome coronavirus 2	ftp.sra.ebi.ac.uk/vol1/run/ERR774/ERR7747149/Ghana_WACCBIP_GS32_2020.fastq.gz
PRJEB49489	SAMEA11197224	ERX7315333	ERR7747150	2697049	Severe acute respiratory syndrome coronavirus 2	ftp.sra.ebi.ac.uk/vol1/run/ERR774/ERR7747150/Ghana_WACCBIP_GS320_2021.fastq.gz
PRJEB49489	SAMEA11197225	ERX7315334	ERR7747151	2697049	Severe acute respiratory syndrome coronavirus 2	ftp.sra.ebi.ac.uk/vol1/run/ERR774/ERR7747151/Ghana_WACCBIP_GS321_2021.fastq.gz
PRJEB49489	SAMEA11197226	ERX7315335	ERR7747152	2697049	Severe acute respiratory syndrome coronavirus 2	ftp.sra.ebi.ac.uk/vol1/run/ERR774/ERR7747152/Ghana_WACCBIP_GS323_2021.fastq.gz
PRJEB49489	SAMEA11197227	ERX7315337	ERR7747154	2697049	Severe acute respiratory syndrome coronavirus 2	ftp.sra.ebi.ac.uk/vol1/run/ERR774/ERR7747154/Ghana_WACCBIP_GS325_2021.fastq.gz
PRJEB49489	SAMEA11197228	ERX7315338	ERR7747155	2697049	Severe acute respiratory syndrome coronavirus 2	ftp.sra.ebi.ac.uk/vol1/run/ERR774/ERR7747155/Ghana_WACCBIP_GS326_2021.fastq.gz
PRJEB49489	SAMEA11197229	ERX7315339	ERR7747156	2697049	Severe acute respiratory syndrome coronavirus 2	ftp.sra.ebi.ac.uk/vol1/run/ERR774/ERR7747156/Ghana_WACCBIP_GS328_2021.fastq.gz
PRJEB49489	SAMEA11197230	ERX7315341	ERR7747158	2697049	Severe acute respiratory syndrome coronavirus 2	ftp.sra.ebi.ac.uk/vol1/run/ERR774/ERR7747158/Ghana_WACCBIP_GS329_2021.fastq.gz
PRJEB49489	SAMEA11197231	ERX7315344	ERR7747161	2697049	Severe acute respiratory syndrome coronavirus 2	ftp.sra.ebi.ac.uk/vol1/run/ERR774/ERR7747161/Ghana_WACCBIP_GS33_2020.fastq.gz
PRJEB49489	SAMEA11197232	ERX7315346	ERR7747163	2697049	Severe acute respiratory syndrome coronavirus 2	ftp.sra.ebi.ac.uk/vol1/run/ERR774/ERR7747163/Ghana_WACCBIP_GS330_2021.fastq.gz
PRJEB49489	SAMEA11197233	ERX7315347	ERR7747164	2697049	Severe acute respiratory syndrome coronavirus 2	ftp.sra.ebi.ac.uk/vol1/run/ERR774/ERR7747164/Ghana_WACCBIP_GS331_2021.fastq.gz
PRJEB49489	SAMEA11197234	ERX7315349	ERR7747166	2697049	Severe acute respiratory syndrome coronavirus 2	ftp.sra.ebi.ac.uk/vol1/run/ERR774/ERR7747166/Ghana_WACCBIP_GS333_2021.fastq.gz
PRJEB49489	SAMEA11197235	ERX7315350	ERR7747167	2697049	Severe acute respiratory syndrome coronavirus 2	ftp.sra.ebi.ac.uk/vol1/run/ERR774/ERR7747167/Ghana_WACCBIP_GS334_2021.fastq.gz
PRJEB49489	SAMEA11197236	ERX7315352	ERR7747169	2697049	Severe acute respiratory syndrome coronavirus 2	ftp.sra.ebi.ac.uk/vol1/run/ERR774/ERR7747169/Ghana_WACCBIP_GS335_2021.fastq.gz
PRJEB49489	SAMEA11197237	ERX7315353	ERR7747170	2697049	Severe acute respiratory syndrome coronavirus 2	ftp.sra.ebi.ac.uk/vol1/run/ERR774/ERR7747170/Ghana_WACCBIP_GS336_2021.fastq.gz
PRJEB49489	SAMEA11197238	ERX7315355	ERR7747172	2697049	Severe acute respiratory syndrome coronavirus 2	ftp.sra.ebi.ac.uk/vol1/run/ERR774/ERR7747172/Ghana_WACCBIP_GS337_2021.fastq.gz
PRJEB49489	SAMEA11197239	ERX7315356	ERR7747173	2697049	Severe acute respiratory syndrome coronavirus 2	ftp.sra.ebi.ac.uk/vol1/run/ERR774/ERR7747173/Ghana_WACCBIP_GS339_2021.fastq.gz
PRJEB49489	SAMEA11197240	ERX7315359	ERR7747176	2697049	Severe acute respiratory syndrome coronavirus 2	ftp.sra.ebi.ac.uk/vol1/run/ERR774/ERR7747176/Ghana_WACCBIP_GS34_2020.fastq.gz
PRJEB49489	SAMEA11197241	ERX7315360	ERR7747177	2697049	Severe acute respiratory syndrome coronavirus 2	ftp.sra.ebi.ac.uk/vol1/run/ERR774/ERR7747177/Ghana_WACCBIP_GS340_2021.fastq.gz
PRJEB49489	SAMEA11197242	ERX7315361	ERR7747178	2697049	Severe acute respiratory syndrome coronavirus 2	ftp.sra.ebi.ac.uk/vol1/run/ERR774/ERR7747178/Ghana_WACCBIP_GS342_2021.fastq.gz
PRJEB49489	SAMEA11197243	ERX7315363	ERR7747180	2697049	Severe acute respiratory syndrome coronavirus 2	ftp.sra.ebi.ac.uk/vol1/run/ERR774/ERR7747180/Ghana_WACCBIP_GS343_2021.fastq.gz
PRJEB49489	SAMEA11197244	ERX7315364	ERR7747181	2697049	Severe acute respiratory syndrome coronavirus 2	ftp.sra.ebi.ac.uk/vol1/run/ERR774/ERR7747181/Ghana_WACCBIP_GS344_2021.fastq.gz
PRJEB49489	SAMEA11197245	ERX7315365	ERR7747182	2697049	Severe acute respiratory syndrome coronavirus 2	ftp.sra.ebi.ac.uk/vol1/run/ERR774/ERR7747182/Ghana_WACCBIP_GS346_2021.fastq.gz
PRJEB49489	SAMEA11197246	ERX7315367	ERR7747184	2697049	Severe acute respiratory syndrome coronavirus 2	ftp.sra.ebi.ac.uk/vol1/run/ERR774/ERR7747184/Ghana_WACCBIP_GS348_2021.fastq.gz
PRJEB49489	SAMEA11197247	ERX7315369	ERR7747186	2697049	Severe acute respiratory syndrome coronavirus 2	ftp.sra.ebi.ac.uk/vol1/run/ERR774/ERR7747186/Ghana_WACCBIP_GS35_2020.fastq.gz
PRJEB49489	SAMEA11197248	ERX7315370	ERR7747187	2697049	Severe acute respiratory syndrome coronavirus 2	ftp.sra.ebi.ac.uk/vol1/run/ERR774/ERR7747187/Ghana_WACCBIP_GS351_2021.fastq.gz
PRJEB49489	SAMEA11197249	ERX7315372	ERR7747189	2697049	Severe acute respiratory syndrome coronavirus 2	ftp.sra.ebi.ac.uk/vol1/run/ERR774/ERR7747189/Ghana_WACCBIP_GS352_2020.fastq.gz
PRJEB49489	SAMEA11197250	ERX7315373	ERR7747190	2697049	Severe acute respiratory syndrome coronavirus 2	ftp.sra.ebi.ac.uk/vol1/run/ERR774/ERR7747190/Ghana_WACCBIP_GS353_2020.fastq.gz
PRJEB49489	SAMEA11197251	ERX7315374	ERR7747191	2697049	Severe acute respiratory syndrome coronavirus 2	ftp.sra.ebi.ac.uk/vol1/run/ERR774/ERR7747191/Ghana_WACCBIP_GS354_2020.fastq.gz
PRJEB49489	SAMEA11197252	ERX7315375	ERR7747192	2697049	Severe acute respiratory syndrome coronavirus 2	ftp.sra.ebi.ac.uk/vol1/run/ERR774/ERR7747192/Ghana_WACCBIP_GS356_2020.fastq.gz
PRJEB49489	SAMEA11197253	ERX7315377	ERR7747194	2697049	Severe acute respiratory syndrome coronavirus 2	ftp.sra.ebi.ac.uk/vol1/run/ERR774/ERR7747194/Ghana_WACCBIP_GS357_2020.fastq.gz
PRJEB49489	SAMEA11197254	ERX7315379	ERR7747196	2697049	Severe acute respiratory syndrome coronavirus 2	ftp.sra.ebi.ac.uk/vol1/run/ERR774/ERR7747196/Ghana_WACCBIP_GS358_2020.fastq.gz
PRJEB49489	SAMEA11197255	ERX7315380	ERR7747197	2697049	Severe acute respiratory syndrome coronavirus 2	ftp.sra.ebi.ac.uk/vol1/run/ERR774/ERR7747197/Ghana_WACCBIP_GS360_2020.fastq.gz
PRJEB49489	SAMEA11197256	ERX7315382	ERR7747199	2697049	Severe acute respiratory syndrome coronavirus 2	ftp.sra.ebi.ac.uk/vol1/run/ERR774/ERR7747199/Ghana_WACCBIP_GS361_2020.fastq.gz
PRJEB49489	SAMEA11197257	ERX7315383	ERR7747200	2697049	Severe acute respiratory syndrome coronavirus 2	ftp.sra.ebi.ac.uk/vol1/run/ERR774/ERR7747200/Ghana_WACCBIP_GS362_2020.fastq.gz
PRJEB49489	SAMEA11197258	ERX7315384	ERR7747201	2697049	Severe acute respiratory syndrome coronavirus 2	ftp.sra.ebi.ac.uk/vol1/run/ERR774/ERR7747201/Ghana_WACCBIP_GS365_2020.fastq.gz
PRJEB49489	SAMEA11197259	ERX7315386	ERR7747203	2697049	Severe acute respiratory syndrome coronavirus 2	ftp.sra.ebi.ac.uk/vol1/run/ERR774/ERR7747203/Ghana_WACCBIP_GS367_2020.fastq.gz
PRJEB49489	SAMEA11197260	ERX7315387	ERR7747204	2697049	Severe acute respiratory syndrome coronavirus 2	ftp.sra.ebi.ac.uk/vol1/run/ERR774/ERR7747204/Ghana_WACCBIP_GS369_2020.fastq.gz
PRJEB49489	SAMEA11197261	ERX7315388	ERR7747205	2697049	Severe acute respiratory syndrome coronavirus 2	ftp.sra.ebi.ac.uk/vol1/run/ERR774/ERR7747205/Ghana_WACCBIP_GS372_2020.fastq.gz
PRJEB49489	SAMEA11197262	ERX7315389	ERR7747206	2697049	Severe acute respiratory syndrome coronavirus 2	ftp.sra.ebi.ac.uk/vol1/run/ERR774/ERR7747206/Ghana_WACCBIP_GS373_2020.fastq.gz
PRJEB49489	SAMEA11197263	ERX7315391	ERR7747208	2697049	Severe acute respiratory syndrome coronavirus 2	ftp.sra.ebi.ac.uk/vol1/run/ERR774/ERR7747208/Ghana_WACCBIP_GS374_2020.fastq.gz
PRJEB49489	SAMEA11197264	ERX7315393	ERR7747210	2697049	Severe acute respiratory syndrome coronavirus 2	ftp.sra.ebi.ac.uk/vol1/run/ERR774/ERR7747210/Ghana_WACCBIP_GS375_2020.fastq.gz
PRJEB49489	SAMEA11197265	ERX7315395	ERR7747212	2697049	Severe acute respiratory syndrome coronavirus 2	ftp.sra.ebi.ac.uk/vol1/run/ERR774/ERR7747212/Ghana_WACCBIP_GS376_2020.fastq.gz
PRJEB49489	SAMEA11197266	ERX7315396	ERR7747213	2697049	Severe acute respiratory syndrome coronavirus 2	ftp.sra.ebi.ac.uk/vol1/run/ERR774/ERR7747213/Ghana_WACCBIP_GS377_2020.fastq.gz
PRJEB49489	SAMEA11197267	ERX7315397	ERR7747214	2697049	Severe acute respiratory syndrome coronavirus 2	ftp.sra.ebi.ac.uk/vol1/run/ERR774/ERR7747214/Ghana_WACCBIP_GS378_2020.fastq.gz
PRJEB49489	SAMEA11197268	ERX7315399	ERR7747216	2697049	Severe acute respiratory syndrome coronavirus 2	ftp.sra.ebi.ac.uk/vol1/run/ERR774/ERR7747216/Ghana_WACCBIP_GS379_2020.fastq.gz
PRJEB49489	SAMEA11197269	ERX7315401	ERR7747218	2697049	Severe acute respiratory syndrome coronavirus 2	ftp.sra.ebi.ac.uk/vol1/run/ERR774/ERR7747218/Ghana_WACCBIP_GS380_2020.fastq.gz
PRJEB49489	SAMEA11197270	ERX7315402	ERR7747219	2697049	Severe acute respiratory syndrome coronavirus 2	ftp.sra.ebi.ac.uk/vol1/run/ERR774/ERR7747219/Ghana_WACCBIP_GS381_2020.fastq.gz
PRJEB49489	SAMEA11197271	ERX7315403	ERR7747220	2697049	Severe acute respiratory syndrome coronavirus 2	ftp.sra.ebi.ac.uk/vol1/run/ERR774/ERR7747220/Ghana_WACCBIP_GS382_2020.fastq.gz
PRJEB49489	SAMEA11197272	ERX7315405	ERR7747222	2697049	Severe acute respiratory syndrome coronavirus 2	ftp.sra.ebi.ac.uk/vol1/run/ERR774/ERR7747222/Ghana_WACCBIP_GS383_2020.fastq.gz
PRJEB49489	SAMEA11197273	ERX7315407	ERR7747224	2697049	Severe acute respiratory syndrome coronavirus 2	ftp.sra.ebi.ac.uk/vol1/run/ERR774/ERR7747224/Ghana_WACCBIP_GS384_2020.fastq.gz
PRJEB49489	SAMEA11197274	ERX7315408	ERR7747225	2697049	Severe acute respiratory syndrome coronavirus 2	ftp.sra.ebi.ac.uk/vol1/run/ERR774/ERR7747225/Ghana_WACCBIP_GS385_2020.fastq.gz
PRJEB49489	SAMEA11197275	ERX7315409	ERR7747226	2697049	Severe acute respiratory syndrome coronavirus 2	ftp.sra.ebi.ac.uk/vol1/run/ERR774/ERR7747226/Ghana_WACCBIP_GS387_2020.fastq.gz
PRJEB49489	SAMEA11197276	ERX7315411	ERR7747228	2697049	Severe acute respiratory syndrome coronavirus 2	ftp.sra.ebi.ac.uk/vol1/run/ERR774/ERR7747228/Ghana_WACCBIP_GS388_2020.fastq.gz
PRJEB49489	SAMEA11197277	ERX7315412	ERR7747229	2697049	Severe acute respiratory syndrome coronavirus 2	ftp.sra.ebi.ac.uk/vol1/run/ERR774/ERR7747229/Ghana_WACCBIP_GS389_2020.fastq.gz
PRJEB49489	SAMEA11197278	ERX7315414	ERR7747231	2697049	Severe acute respiratory syndrome coronavirus 2	ftp.sra.ebi.ac.uk/vol1/run/ERR774/ERR7747231/Ghana_WACCBIP_GS390_2020.fastq.gz
PRJEB49489	SAMEA11197279	ERX7315415	ERR7747232	2697049	Severe acute respiratory syndrome coronavirus 2	ftp.sra.ebi.ac.uk/vol1/run/ERR774/ERR7747232/Ghana_WACCBIP_GS391_2020.fastq.gz
PRJEB49489	SAMEA11197280	ERX7315416	ERR7747233	2697049	Severe acute respiratory syndrome coronavirus 2	ftp.sra.ebi.ac.uk/vol1/run/ERR774/ERR7747233/Ghana_WACCBIP_GS393_2020.fastq.gz
PRJEB49489	SAMEA11197281	ERX7315417	ERR7747234	2697049	Severe acute respiratory syndrome coronavirus 2	ftp.sra.ebi.ac.uk/vol1/run/ERR774/ERR7747234/Ghana_WACCBIP_GS394_2020.fastq.gz
PRJEB49489	SAMEA11197282	ERX7315419	ERR7747236	2697049	Severe acute respiratory syndrome coronavirus 2	ftp.sra.ebi.ac.uk/vol1/run/ERR774/ERR7747236/Ghana_WACCBIP_GS395_2020.fastq.gz
PRJEB49489	SAMEA11197283	ERX7315420	ERR7747237	2697049	Severe acute respiratory syndrome coronavirus 2	ftp.sra.ebi.ac.uk/vol1/run/ERR774/ERR7747237/Ghana_WACCBIP_GS396_2020.fastq.gz
PRJEB49489	SAMEA11197284	ERX7315422	ERR7747239	2697049	Severe acute respiratory syndrome coronavirus 2	ftp.sra.ebi.ac.uk/vol1/run/ERR774/ERR7747239/Ghana_WACCBIP_GS399_2020.fastq.gz
PRJEB49489	SAMEA11197285	ERX7315423	ERR7747240	2697049	Severe acute respiratory syndrome coronavirus 2	ftp.sra.ebi.ac.uk/vol1/run/ERR774/ERR7747240/Ghana_WACCBIP_GS401_2021.fastq.gz
PRJEB49489	SAMEA11197286	ERX7315425	ERR7747242	2697049	Severe acute respiratory syndrome coronavirus 2	ftp.sra.ebi.ac.uk/vol1/run/ERR774/ERR7747242/Ghana_WACCBIP_GS403_2021.fastq.gz
PRJEB49489	SAMEA11197287	ERX7315426	ERR7747243	2697049	Severe acute respiratory syndrome coronavirus 2	ftp.sra.ebi.ac.uk/vol1/run/ERR774/ERR7747243/Ghana_WACCBIP_GS404_2021.fastq.gz
PRJEB49489	SAMEA11197288	ERX7315427	ERR7747244	2697049	Severe acute respiratory syndrome coronavirus 2	ftp.sra.ebi.ac.uk/vol1/run/ERR774/ERR7747244/Ghana_WACCBIP_GS405_2021.fastq.gz
PRJEB49489	SAMEA11197289	ERX7315429	ERR7747246	2697049	Severe acute respiratory syndrome coronavirus 2	ftp.sra.ebi.ac.uk/vol1/run/ERR774/ERR7747246/Ghana_WACCBIP_GS406_2021.fastq.gz
PRJEB49489	SAMEA11197290	ERX7315430	ERR7747247	2697049	Severe acute respiratory syndrome coronavirus 2	ftp.sra.ebi.ac.uk/vol1/run/ERR774/ERR7747247/Ghana_WACCBIP_GS407_2021.fastq.gz
PRJEB49489	SAMEA11197291	ERX7315432	ERR7747249	2697049	Severe acute respiratory syndrome coronavirus 2	ftp.sra.ebi.ac.uk/vol1/run/ERR774/ERR7747249/Ghana_WACCBIP_GS408_2021.fastq.gz
PRJEB49489	SAMEA11197292	ERX7315434	ERR7747251	2697049	Severe acute respiratory syndrome coronavirus 2	ftp.sra.ebi.ac.uk/vol1/run/ERR774/ERR7747251/Ghana_WACCBIP_GS409_2021.fastq.gz
PRJEB49489	SAMEA11197293	ERX7315435	ERR7747252	2697049	Severe acute respiratory syndrome coronavirus 2	ftp.sra.ebi.ac.uk/vol1/run/ERR774/ERR7747252/Ghana_WACCBIP_GS410_2021.fastq.gz
PRJEB49489	SAMEA11197294	ERX7315437	ERR7747254	2697049	Severe acute respiratory syndrome coronavirus 2	ftp.sra.ebi.ac.uk/vol1/run/ERR774/ERR7747254/Ghana_WACCBIP_GS411_2021.fastq.gz
PRJEB49489	SAMEA11197295	ERX7315439	ERR7747256	2697049	Severe acute respiratory syndrome coronavirus 2	ftp.sra.ebi.ac.uk/vol1/run/ERR774/ERR7747256/Ghana_WACCBIP_GS412_2021.fastq.gz
PRJEB49489	SAMEA11197296	ERX7315440	ERR7747257	2697049	Severe acute respiratory syndrome coronavirus 2	ftp.sra.ebi.ac.uk/vol1/run/ERR774/ERR7747257/Ghana_WACCBIP_GS414_2021.fastq.gz
PRJEB49489	SAMEA11197297	ERX7315443	ERR7747260	2697049	Severe acute respiratory syndrome coronavirus 2	ftp.sra.ebi.ac.uk/vol1/run/ERR774/ERR7747260/Ghana_WACCBIP_GS415_2021.fastq.gz
PRJEB49489	SAMEA11197298	ERX7315444	ERR7747261	2697049	Severe acute respiratory syndrome coronavirus 2	ftp.sra.ebi.ac.uk/vol1/run/ERR774/ERR7747261/Ghana_WACCBIP_GS422_2021.fastq.gz
PRJEB49489	SAMEA11197299	ERX7315446	ERR7747263	2697049	Severe acute respiratory syndrome coronavirus 2	ftp.sra.ebi.ac.uk/vol1/run/ERR774/ERR7747263/Ghana_WACCBIP_GS423_2021.fastq.gz
PRJEB49489	SAMEA11197300	ERX7315448	ERR7747265	2697049	Severe acute respiratory syndrome coronavirus 2	ftp.sra.ebi.ac.uk/vol1/run/ERR774/ERR7747265/Ghana_WACCBIP_GS43_2020.fastq.gz
PRJEB49489	SAMEA11197301	ERX7315449	ERR7747266	2697049	Severe acute respiratory syndrome coronavirus 2	ftp.sra.ebi.ac.uk/vol1/run/ERR774/ERR7747266/Ghana_WACCBIP_GS430_2021.fastq.gz
PRJEB49489	SAMEA11197302	ERX7315451	ERR7747268	2697049	Severe acute respiratory syndrome coronavirus 2	ftp.sra.ebi.ac.uk/vol1/run/ERR774/ERR7747268/Ghana_WACCBIP_GS432_2021.fastq.gz
PRJEB49489	SAMEA11197303	ERX7315452	ERR7747269	2697049	Severe acute respiratory syndrome coronavirus 2	ftp.sra.ebi.ac.uk/vol1/run/ERR774/ERR7747269/Ghana_WACCBIP_GS433_2021.fastq.gz
PRJEB49489	SAMEA11197304	ERX7315454	ERR7747271	2697049	Severe acute respiratory syndrome coronavirus 2	ftp.sra.ebi.ac.uk/vol1/run/ERR774/ERR7747271/Ghana_WACCBIP_GS434_2021.fastq.gz
PRJEB49489	SAMEA11197305	ERX7315455	ERR7747272	2697049	Severe acute respiratory syndrome coronavirus 2	ftp.sra.ebi.ac.uk/vol1/run/ERR774/ERR7747272/Ghana_WACCBIP_GS435_2021.fastq.gz
PRJEB49489	SAMEA11197306	ERX7315456	ERR7747273	2697049	Severe acute respiratory syndrome coronavirus 2	ftp.sra.ebi.ac.uk/vol1/run/ERR774/ERR7747273/Ghana_WACCBIP_GS438_2021.fastq.gz
PRJEB49489	SAMEA11197307	ERX7315457	ERR7747274	2697049	Severe acute respiratory syndrome coronavirus 2	ftp.sra.ebi.ac.uk/vol1/run/ERR774/ERR7747274/Ghana_WACCBIP_GS439_2021.fastq.gz
PRJEB49489	SAMEA11197308	ERX7315459	ERR7747276	2697049	Severe acute respiratory syndrome coronavirus 2	ftp.sra.ebi.ac.uk/vol1/run/ERR774/ERR7747276/Ghana_WACCBIP_GS44_2020.fastq.gz
PRJEB49489	SAMEA11197309	ERX7315460	ERR7747277	2697049	Severe acute respiratory syndrome coronavirus 2	ftp.sra.ebi.ac.uk/vol1/run/ERR774/ERR7747277/Ghana_WACCBIP_GS443_2021.fastq.gz
PRJEB49489	SAMEA11197310	ERX7315461	ERR7747278	2697049	Severe acute respiratory syndrome coronavirus 2	ftp.sra.ebi.ac.uk/vol1/run/ERR774/ERR7747278/Ghana_WACCBIP_GS444_2021.fastq.gz
PRJEB49489	SAMEA11197311	ERX7315463	ERR7747280	2697049	Severe acute respiratory syndrome coronavirus 2	ftp.sra.ebi.ac.uk/vol1/run/ERR774/ERR7747280/Ghana_WACCBIP_GS446_2021.fastq.gz
PRJEB49489	SAMEA11197312	ERX7315465	ERR7747282	2697049	Severe acute respiratory syndrome coronavirus 2	ftp.sra.ebi.ac.uk/vol1/run/ERR774/ERR7747282/Ghana_WACCBIP_GS448_2021.fastq.gz
PRJEB49489	SAMEA11197313	ERX7315467	ERR7747284	2697049	Severe acute respiratory syndrome coronavirus 2	ftp.sra.ebi.ac.uk/vol1/run/ERR774/ERR7747284/Ghana_WACCBIP_GS451_2021.fastq.gz
PRJEB49489	SAMEA11197314	ERX7315468	ERR7747285	2697049	Severe acute respiratory syndrome coronavirus 2	ftp.sra.ebi.ac.uk/vol1/run/ERR774/ERR7747285/Ghana_WACCBIP_GS452_2021.fastq.gz
PRJEB49489	SAMEA11197315	ERX7315469	ERR7747286	2697049	Severe acute respiratory syndrome coronavirus 2	ftp.sra.ebi.ac.uk/vol1/run/ERR774/ERR7747286/Ghana_WACCBIP_GS458_2021.fastq.gz
PRJEB49489	SAMEA11197316	ERX7315471	ERR7747288	2697049	Severe acute respiratory syndrome coronavirus 2	ftp.sra.ebi.ac.uk/vol1/run/ERR774/ERR7747288/Ghana_WACCBIP_GS462_2020.fastq.gz
PRJEB49489	SAMEA11197317	ERX7315473	ERR7747290	2697049	Severe acute respiratory syndrome coronavirus 2	ftp.sra.ebi.ac.uk/vol1/run/ERR774/ERR7747290/Ghana_WACCBIP_GS464_2020.fastq.gz
PRJEB49489	SAMEA11197318	ERX7315474	ERR7747291	2697049	Severe acute respiratory syndrome coronavirus 2	ftp.sra.ebi.ac.uk/vol1/run/ERR774/ERR7747291/Ghana_WACCBIP_GS465_2020.fastq.gz
PRJEB49489	SAMEA11197319	ERX7315475	ERR7747292	2697049	Severe acute respiratory syndrome coronavirus 2	ftp.sra.ebi.ac.uk/vol1/run/ERR774/ERR7747292/Ghana_WACCBIP_GS466_2021.fastq.gz
PRJEB49489	SAMEA11197320	ERX7315477	ERR7747294	2697049	Severe acute respiratory syndrome coronavirus 2	ftp.sra.ebi.ac.uk/vol1/run/ERR774/ERR7747294/Ghana_WACCBIP_GS467_2021.fastq.gz
PRJEB49489	SAMEA11197321	ERX7315479	ERR7747296	2697049	Severe acute respiratory syndrome coronavirus 2	ftp.sra.ebi.ac.uk/vol1/run/ERR774/ERR7747296/Ghana_WACCBIP_GS468_2021.fastq.gz
PRJEB49489	SAMEA11197322	ERX7315480	ERR7747297	2697049	Severe acute respiratory syndrome coronavirus 2	ftp.sra.ebi.ac.uk/vol1/run/ERR774/ERR7747297/Ghana_WACCBIP_GS472_2020.fastq.gz
PRJEB49489	SAMEA11197323	ERX7315481	ERR7747298	2697049	Severe acute respiratory syndrome coronavirus 2	ftp.sra.ebi.ac.uk/vol1/run/ERR774/ERR7747298/Ghana_WACCBIP_GS473_2020.fastq.gz
PRJEB49489	SAMEA11197324	ERX7315482	ERR7747299	2697049	Severe acute respiratory syndrome coronavirus 2	ftp.sra.ebi.ac.uk/vol1/run/ERR774/ERR7747299/Ghana_WACCBIP_GS474_2020.fastq.gz
PRJEB49489	SAMEA11197325	ERX7315484	ERR7747301	2697049	Severe acute respiratory syndrome coronavirus 2	ftp.sra.ebi.ac.uk/vol1/run/ERR774/ERR7747301/Ghana_WACCBIP_GS475_2020.fastq.gz
PRJEB49489	SAMEA11197326	ERX7315485	ERR7747302	2697049	Severe acute respiratory syndrome coronavirus 2	ftp.sra.ebi.ac.uk/vol1/run/ERR774/ERR7747302/Ghana_WACCBIP_GS476_2020.fastq.gz
PRJEB49489	SAMEA11197327	ERX7315487	ERR7747304	2697049	Severe acute respiratory syndrome coronavirus 2	ftp.sra.ebi.ac.uk/vol1/run/ERR774/ERR7747304/Ghana_WACCBIP_GS477_2020.fastq.gz
PRJEB49489	SAMEA11197328	ERX7315489	ERR7747306	2697049	Severe acute respiratory syndrome coronavirus 2	ftp.sra.ebi.ac.uk/vol1/run/ERR774/ERR7747306/Ghana_WACCBIP_GS478_2020.fastq.gz
PRJEB49489	SAMEA11197329	ERX7315490	ERR7747307	2697049	Severe acute respiratory syndrome coronavirus 2	ftp.sra.ebi.ac.uk/vol1/run/ERR774/ERR7747307/Ghana_WACCBIP_GS479_2020.fastq.gz
PRJEB49489	SAMEA11197330	ERX7315491	ERR7747308	2697049	Severe acute respiratory syndrome coronavirus 2	ftp.sra.ebi.ac.uk/vol1/run/ERR774/ERR7747308/Ghana_WACCBIP_GS480_2020.fastq.gz
PRJEB49489	SAMEA11197331	ERX7315493	ERR7747310	2697049	Severe acute respiratory syndrome coronavirus 2	ftp.sra.ebi.ac.uk/vol1/run/ERR774/ERR7747310/Ghana_WACCBIP_GS481_2020.fastq.gz
PRJEB49489	SAMEA11197332	ERX7315494	ERR7747311	2697049	Severe acute respiratory syndrome coronavirus 2	ftp.sra.ebi.ac.uk/vol1/run/ERR774/ERR7747311/Ghana_WACCBIP_GS482_2020.fastq.gz
PRJEB49489	SAMEA11197333	ERX7315496	ERR7747313	2697049	Severe acute respiratory syndrome coronavirus 2	ftp.sra.ebi.ac.uk/vol1/run/ERR774/ERR7747313/Ghana_WACCBIP_GS483_2020.fastq.gz
PRJEB49489	SAMEA11197334	ERX7315497	ERR7747314	2697049	Severe acute respiratory syndrome coronavirus 2	ftp.sra.ebi.ac.uk/vol1/run/ERR774/ERR7747314/Ghana_WACCBIP_GS484_2020.fastq.gz
PRJEB49489	SAMEA11197335	ERX7315499	ERR7747316	2697049	Severe acute respiratory syndrome coronavirus 2	ftp.sra.ebi.ac.uk/vol1/run/ERR774/ERR7747316/Ghana_WACCBIP_GS485_2020.fastq.gz
PRJEB49489	SAMEA11197336	ERX7315500	ERR7747317	2697049	Severe acute respiratory syndrome coronavirus 2	ftp.sra.ebi.ac.uk/vol1/run/ERR774/ERR7747317/Ghana_WACCBIP_GS49_2021.fastq.gz
PRJEB49489	SAMEA11197337	ERX7315502	ERR7747319	2697049	Severe acute respiratory syndrome coronavirus 2	ftp.sra.ebi.ac.uk/vol1/run/ERR774/ERR7747319/Ghana_WACCBIP_GS496_2021.fastq.gz
PRJEB49489	SAMEA11197338	ERX7315504	ERR7747321	2697049	Severe acute respiratory syndrome coronavirus 2	ftp.sra.ebi.ac.uk/vol1/run/ERR774/ERR7747321/Ghana_WACCBIP_GS50_2021.fastq.gz
PRJEB49489	SAMEA11197339	ERX7315506	ERR7747323	2697049	Severe acute respiratory syndrome coronavirus 2	ftp.sra.ebi.ac.uk/vol1/run/ERR774/ERR7747323/Ghana_WACCBIP_GS504_2021.fastq.gz
PRJEB49489	SAMEA11197340	ERX7315510	ERR7747327	2697049	Severe acute respiratory syndrome coronavirus 2	ftp.sra.ebi.ac.uk/vol1/run/ERR774/ERR7747327/Ghana_WACCBIP_GS512_2021.fastq.gz
PRJEB49489	SAMEA11197341	ERX7315511	ERR7747328	2697049	Severe acute respiratory syndrome coronavirus 2	ftp.sra.ebi.ac.uk/vol1/run/ERR774/ERR7747328/Ghana_WACCBIP_GS514_2021.fastq.gz
PRJEB49489	SAMEA11197342	ERX7315512	ERR7747329	2697049	Severe acute respiratory syndrome coronavirus 2	ftp.sra.ebi.ac.uk/vol1/run/ERR774/ERR7747329/Ghana_WACCBIP_GS518_2021.fastq.gz
PRJEB49489	SAMEA11197343	ERX7315513	ERR7747330	2697049	Severe acute respiratory syndrome coronavirus 2	ftp.sra.ebi.ac.uk/vol1/run/ERR774/ERR7747330/Ghana_WACCBIP_GS519_2021.fastq.gz
PRJEB49489	SAMEA11197344	ERX7315514	ERR7747331	2697049	Severe acute respiratory syndrome coronavirus 2	ftp.sra.ebi.ac.uk/vol1/run/ERR774/ERR7747331/Ghana_WACCBIP_GS521_2021.fastq.gz
PRJEB49489	SAMEA11197345	ERX7315515	ERR7747332	2697049	Severe acute respiratory syndrome coronavirus 2	ftp.sra.ebi.ac.uk/vol1/run/ERR774/ERR7747332/Ghana_WACCBIP_GS523_2021.fastq.gz
PRJEB49489	SAMEA11197346	ERX7315517	ERR7747334	2697049	Severe acute respiratory syndrome coronavirus 2	ftp.sra.ebi.ac.uk/vol1/run/ERR774/ERR7747334/Ghana_WACCBIP_GS526_2021.fastq.gz
PRJEB49489	SAMEA11197347	ERX7315518	ERR7747335	2697049	Severe acute respiratory syndrome coronavirus 2	ftp.sra.ebi.ac.uk/vol1/run/ERR774/ERR7747335/Ghana_WACCBIP_GS53_2021.fastq.gz
PRJEB49489	SAMEA11197348	ERX7315520	ERR7747337	2697049	Severe acute respiratory syndrome coronavirus 2	ftp.sra.ebi.ac.uk/vol1/run/ERR774/ERR7747337/Ghana_WACCBIP_GS54_2021.fastq.gz
PRJEB49489	SAMEA11197349	ERX7315521	ERR7747338	2697049	Severe acute respiratory syndrome coronavirus 2	ftp.sra.ebi.ac.uk/vol1/run/ERR774/ERR7747338/Ghana_WACCBIP_GS543_2021.fastq.gz
PRJEB49489	SAMEA11197350	ERX7315523	ERR7747340	2697049	Severe acute respiratory syndrome coronavirus 2	ftp.sra.ebi.ac.uk/vol1/run/ERR774/ERR7747340/Ghana_WACCBIP_GS545_2021.fastq.gz
PRJEB49489	SAMEA11197351	ERX7315524	ERR7747341	2697049	Severe acute respiratory syndrome coronavirus 2	ftp.sra.ebi.ac.uk/vol1/run/ERR774/ERR7747341/Ghana_WACCBIP_GS55_2021.fastq.gz
PRJEB49489	SAMEA11197352	ERX7315526	ERR7747343	2697049	Severe acute respiratory syndrome coronavirus 2	ftp.sra.ebi.ac.uk/vol1/run/ERR774/ERR7747343/Ghana_WACCBIP_GS550_2021.fastq.gz
PRJEB49489	SAMEA11197353	ERX7315527	ERR7747344	2697049	Severe acute respiratory syndrome coronavirus 2	ftp.sra.ebi.ac.uk/vol1/run/ERR774/ERR7747344/Ghana_WACCBIP_GS552_2021.fastq.gz
PRJEB49489	SAMEA11197354	ERX7315528	ERR7747345	2697049	Severe acute respiratory syndrome coronavirus 2	ftp.sra.ebi.ac.uk/vol1/run/ERR774/ERR7747345/Ghana_WACCBIP_GS553_2021.fastq.gz
PRJEB49489	SAMEA11197355	ERX7315530	ERR7747347	2697049	Severe acute respiratory syndrome coronavirus 2	ftp.sra.ebi.ac.uk/vol1/run/ERR774/ERR7747347/Ghana_WACCBIP_GS555_2021.fastq.gz
PRJEB49489	SAMEA11197356	ERX7315532	ERR7747349	2697049	Severe acute respiratory syndrome coronavirus 2	ftp.sra.ebi.ac.uk/vol1/run/ERR774/ERR7747349/Ghana_WACCBIP_GS556_2021.fastq.gz
PRJEB49489	SAMEA11197357	ERX7315533	ERR7747350	2697049	Severe acute respiratory syndrome coronavirus 2	ftp.sra.ebi.ac.uk/vol1/run/ERR774/ERR7747350/Ghana_WACCBIP_GS559_2021.fastq.gz
PRJEB49489	SAMEA11197358	ERX7315535	ERR7747352	2697049	Severe acute respiratory syndrome coronavirus 2	ftp.sra.ebi.ac.uk/vol1/run/ERR774/ERR7747352/Ghana_WACCBIP_GS560_2021.fastq.gz
PRJEB49489	SAMEA11197359	ERX7315536	ERR7747353	2697049	Severe acute respiratory syndrome coronavirus 2	ftp.sra.ebi.ac.uk/vol1/run/ERR774/ERR7747353/Ghana_WACCBIP_GS562_2021.fastq.gz
PRJEB49489	SAMEA11197360	ERX7315538	ERR7747355	2697049	Severe acute respiratory syndrome coronavirus 2	ftp.sra.ebi.ac.uk/vol1/run/ERR774/ERR7747355/Ghana_WACCBIP_GS563_2021.fastq.gz
PRJEB49489	SAMEA11197361	ERX7315540	ERR7747357	2697049	Severe acute respiratory syndrome coronavirus 2	ftp.sra.ebi.ac.uk/vol1/run/ERR774/ERR7747357/Ghana_WACCBIP_GS566_2021.fastq.gz
PRJEB49489	SAMEA11197362	ERX7315542	ERR7747359	2697049	Severe acute respiratory syndrome coronavirus 2	ftp.sra.ebi.ac.uk/vol1/run/ERR774/ERR7747359/Ghana_WACCBIP_GS567_2021.fastq.gz
PRJEB49489	SAMEA11197363	ERX7315543	ERR7747360	2697049	Severe acute respiratory syndrome coronavirus 2	ftp.sra.ebi.ac.uk/vol1/run/ERR774/ERR7747360/Ghana_WACCBIP_GS568_2021.fastq.gz
PRJEB49489	SAMEA11197364	ERX7315544	ERR7747361	2697049	Severe acute respiratory syndrome coronavirus 2	ftp.sra.ebi.ac.uk/vol1/run/ERR774/ERR7747361/Ghana_WACCBIP_GS57_2021.fastq.gz
PRJEB49489	SAMEA11197365	ERX7315546	ERR7747363	2697049	Severe acute respiratory syndrome coronavirus 2	ftp.sra.ebi.ac.uk/vol1/run/ERR774/ERR7747363/Ghana_WACCBIP_GS571_2021.fastq.gz
PRJEB49489	SAMEA11197366	ERX7315548	ERR7747365	2697049	Severe acute respiratory syndrome coronavirus 2	ftp.sra.ebi.ac.uk/vol1/run/ERR774/ERR7747365/Ghana_WACCBIP_GS573_2021.fastq.gz
PRJEB49489	SAMEA11197367	ERX7315549	ERR7747366	2697049	Severe acute respiratory syndrome coronavirus 2	ftp.sra.ebi.ac.uk/vol1/run/ERR774/ERR7747366/Ghana_WACCBIP_GS574_2021.fastq.gz
PRJEB49489	SAMEA11197368	ERX7315550	ERR7747367	2697049	Severe acute respiratory syndrome coronavirus 2	ftp.sra.ebi.ac.uk/vol1/run/ERR774/ERR7747367/Ghana_WACCBIP_GS575_2021.fastq.gz
PRJEB49489	SAMEA11197369	ERX7315552	ERR7747369	2697049	Severe acute respiratory syndrome coronavirus 2	ftp.sra.ebi.ac.uk/vol1/run/ERR774/ERR7747369/Ghana_WACCBIP_GS577_2021.fastq.gz
PRJEB49489	SAMEA11197370	ERX7315553	ERR7747370	2697049	Severe acute respiratory syndrome coronavirus 2	ftp.sra.ebi.ac.uk/vol1/run/ERR774/ERR7747370/Ghana_WACCBIP_GS578_2021.fastq.gz
PRJEB49489	SAMEA11197371	ERX7315555	ERR7747372	2697049	Severe acute respiratory syndrome coronavirus 2	ftp.sra.ebi.ac.uk/vol1/run/ERR774/ERR7747372/Ghana_WACCBIP_GS579_2021.fastq.gz
PRJEB49489	SAMEA11197372	ERX7315556	ERR7747373	2697049	Severe acute respiratory syndrome coronavirus 2	ftp.sra.ebi.ac.uk/vol1/run/ERR774/ERR7747373/Ghana_WACCBIP_GS58_2021.fastq.gz
PRJEB49489	SAMEA11197373	ERX7315558	ERR7747375	2697049	Severe acute respiratory syndrome coronavirus 2	ftp.sra.ebi.ac.uk/vol1/run/ERR774/ERR7747375/Ghana_WACCBIP_GS580_2021.fastq.gz
PRJEB49489	SAMEA11197374	ERX7315559	ERR7747376	2697049	Severe acute respiratory syndrome coronavirus 2	ftp.sra.ebi.ac.uk/vol1/run/ERR774/ERR7747376/Ghana_WACCBIP_GS581_2021.fastq.gz
PRJEB49489	SAMEA11197375	ERX7315560	ERR7747377	2697049	Severe acute respiratory syndrome coronavirus 2	ftp.sra.ebi.ac.uk/vol1/run/ERR774/ERR7747377/Ghana_WACCBIP_GS582_2021.fastq.gz
PRJEB49489	SAMEA11197376	ERX7315562	ERR7747379	2697049	Severe acute respiratory syndrome coronavirus 2	ftp.sra.ebi.ac.uk/vol1/run/ERR774/ERR7747379/Ghana_WACCBIP_GS584_2021.fastq.gz
PRJEB49489	SAMEA11197377	ERX7315563	ERR7747380	2697049	Severe acute respiratory syndrome coronavirus 2	ftp.sra.ebi.ac.uk/vol1/run/ERR774/ERR7747380/Ghana_WACCBIP_GS585_2021.fastq.gz
PRJEB49489	SAMEA11197378	ERX7315564	ERR7747381	2697049	Severe acute respiratory syndrome coronavirus 2	ftp.sra.ebi.ac.uk/vol1/run/ERR774/ERR7747381/Ghana_WACCBIP_GS586_2021.fastq.gz
PRJEB49489	SAMEA11197379	ERX7315566	ERR7747383	2697049	Severe acute respiratory syndrome coronavirus 2	ftp.sra.ebi.ac.uk/vol1/run/ERR774/ERR7747383/Ghana_WACCBIP_GS589_2021.fastq.gz
PRJEB49489	SAMEA11197380	ERX7315567	ERR7747384	2697049	Severe acute respiratory syndrome coronavirus 2	ftp.sra.ebi.ac.uk/vol1/run/ERR774/ERR7747384/Ghana_WACCBIP_GS59_2021.fastq.gz
PRJEB49489	SAMEA11197381	ERX7315569	ERR7747386	2697049	Severe acute respiratory syndrome coronavirus 2	ftp.sra.ebi.ac.uk/vol1/run/ERR774/ERR7747386/Ghana_WACCBIP_GS590_2021.fastq.gz
PRJEB49489	SAMEA11197382	ERX7315570	ERR7747387	2697049	Severe acute respiratory syndrome coronavirus 2	ftp.sra.ebi.ac.uk/vol1/run/ERR774/ERR7747387/Ghana_WACCBIP_GS592_2021.fastq.gz
PRJEB49489	SAMEA11197383	ERX7315571	ERR7747388	2697049	Severe acute respiratory syndrome coronavirus 2	ftp.sra.ebi.ac.uk/vol1/run/ERR774/ERR7747388/Ghana_WACCBIP_GS593_2021.fastq.gz
PRJEB49489	SAMEA11197384	ERX7315572	ERR7747389	2697049	Severe acute respiratory syndrome coronavirus 2	ftp.sra.ebi.ac.uk/vol1/run/ERR774/ERR7747389/Ghana_WACCBIP_GS594_2021.fastq.gz
PRJEB49489	SAMEA11197385	ERX7315573	ERR7747390	2697049	Severe acute respiratory syndrome coronavirus 2	ftp.sra.ebi.ac.uk/vol1/run/ERR774/ERR7747390/Ghana_WACCBIP_GS595_2021.fastq.gz
PRJEB49489	SAMEA11197386	ERX7315575	ERR7747392	2697049	Severe acute respiratory syndrome coronavirus 2	ftp.sra.ebi.ac.uk/vol1/run/ERR774/ERR7747392/Ghana_WACCBIP_GS596_2021.fastq.gz
PRJEB49489	SAMEA11197387	ERX7315578	ERR7747395	2697049	Severe acute respiratory syndrome coronavirus 2	ftp.sra.ebi.ac.uk/vol1/run/ERR774/ERR7747395/Ghana_WACCBIP_GS597_2021.fastq.gz
PRJEB49489	SAMEA11197388	ERX7315580	ERR7747397	2697049	Severe acute respiratory syndrome coronavirus 2	ftp.sra.ebi.ac.uk/vol1/run/ERR774/ERR7747397/Ghana_WACCBIP_GS598_2021.fastq.gz
PRJEB49489	SAMEA11197389	ERX7315581	ERR7747398	2697049	Severe acute respiratory syndrome coronavirus 2	ftp.sra.ebi.ac.uk/vol1/run/ERR774/ERR7747398/Ghana_WACCBIP_GS599_2021.fastq.gz
PRJEB49489	SAMEA11197390	ERX7315582	ERR7747399	2697049	Severe acute respiratory syndrome coronavirus 2	ftp.sra.ebi.ac.uk/vol1/run/ERR774/ERR7747399/Ghana_WACCBIP_GS60_2021.fastq.gz
PRJEB49489	SAMEA11197391	ERX7315584	ERR7747401	2697049	Severe acute respiratory syndrome coronavirus 2	ftp.sra.ebi.ac.uk/vol1/run/ERR774/ERR7747401/Ghana_WACCBIP_GS600_2021.fastq.gz
PRJEB49489	SAMEA11197392	ERX7315585	ERR7747402	2697049	Severe acute respiratory syndrome coronavirus 2	ftp.sra.ebi.ac.uk/vol1/run/ERR774/ERR7747402/Ghana_WACCBIP_GS601_2021.fastq.gz
PRJEB49489	SAMEA11197393	ERX7315586	ERR7747403	2697049	Severe acute respiratory syndrome coronavirus 2	ftp.sra.ebi.ac.uk/vol1/run/ERR774/ERR7747403/Ghana_WACCBIP_GS603_2021.fastq.gz
PRJEB49489	SAMEA11197394	ERX7315587	ERR7747404	2697049	Severe acute respiratory syndrome coronavirus 2	ftp.sra.ebi.ac.uk/vol1/run/ERR774/ERR7747404/Ghana_WACCBIP_GS604_2021.fastq.gz
PRJEB49489	SAMEA11197395	ERX7315588	ERR7747405	2697049	Severe acute respiratory syndrome coronavirus 2	ftp.sra.ebi.ac.uk/vol1/run/ERR774/ERR7747405/Ghana_WACCBIP_GS605_2021.fastq.gz
PRJEB49489	SAMEA11197396	ERX7315590	ERR7747407	2697049	Severe acute respiratory syndrome coronavirus 2	ftp.sra.ebi.ac.uk/vol1/run/ERR774/ERR7747407/Ghana_WACCBIP_GS606_2021.fastq.gz
PRJEB49489	SAMEA11197397	ERX7315592	ERR7747409	2697049	Severe acute respiratory syndrome coronavirus 2	ftp.sra.ebi.ac.uk/vol1/run/ERR774/ERR7747409/Ghana_WACCBIP_GS608_2021.fastq.gz
PRJEB49489	SAMEA11197398	ERX7315593	ERR7747410	2697049	Severe acute respiratory syndrome coronavirus 2	ftp.sra.ebi.ac.uk/vol1/run/ERR774/ERR7747410/Ghana_WACCBIP_GS609_2021.fastq.gz
PRJEB49489	SAMEA11197399	ERX7315594	ERR7747411	2697049	Severe acute respiratory syndrome coronavirus 2	ftp.sra.ebi.ac.uk/vol1/run/ERR774/ERR7747411/Ghana_WACCBIP_GS61_2021.fastq.gz
PRJEB49489	SAMEA11197400	ERX7315596	ERR7747413	2697049	Severe acute respiratory syndrome coronavirus 2	ftp.sra.ebi.ac.uk/vol1/run/ERR774/ERR7747413/Ghana_WACCBIP_GS611_2021.fastq.gz
PRJEB49489	SAMEA11197401	ERX7315597	ERR7747414	2697049	Severe acute respiratory syndrome coronavirus 2	ftp.sra.ebi.ac.uk/vol1/run/ERR774/ERR7747414/Ghana_WACCBIP_GS612_2021.fastq.gz
PRJEB49489	SAMEA11197402	ERX7315598	ERR7747415	2697049	Severe acute respiratory syndrome coronavirus 2	ftp.sra.ebi.ac.uk/vol1/run/ERR774/ERR7747415/Ghana_WACCBIP_GS615_2021.fastq.gz
PRJEB49489	SAMEA11197403	ERX7315599	ERR7747416	2697049	Severe acute respiratory syndrome coronavirus 2	ftp.sra.ebi.ac.uk/vol1/run/ERR774/ERR7747416/Ghana_WACCBIP_GS617_2021.fastq.gz
PRJEB49489	SAMEA11197404	ERX7315601	ERR7747418	2697049	Severe acute respiratory syndrome coronavirus 2	ftp.sra.ebi.ac.uk/vol1/run/ERR774/ERR7747418/Ghana_WACCBIP_GS62_2021.fastq.gz
PRJEB49489	SAMEA11197405	ERX7315603	ERR7747420	2697049	Severe acute respiratory syndrome coronavirus 2	ftp.sra.ebi.ac.uk/vol1/run/ERR774/ERR7747420/Ghana_WACCBIP_GS621_2021.fastq.gz
PRJEB49489	SAMEA11197406	ERX7315604	ERR7747421	2697049	Severe acute respiratory syndrome coronavirus 2	ftp.sra.ebi.ac.uk/vol1/run/ERR774/ERR7747421/Ghana_WACCBIP_GS622_2021.fastq.gz
PRJEB49489	SAMEA11197407	ERX7315606	ERR7747423	2697049	Severe acute respiratory syndrome coronavirus 2	ftp.sra.ebi.ac.uk/vol1/run/ERR774/ERR7747423/Ghana_WACCBIP_GS623_2021.fastq.gz
PRJEB49489	SAMEA11197408	ERX7315607	ERR7747424	2697049	Severe acute respiratory syndrome coronavirus 2	ftp.sra.ebi.ac.uk/vol1/run/ERR774/ERR7747424/Ghana_WACCBIP_GS626_2021.fastq.gz
PRJEB49489	SAMEA11197409	ERX7315608	ERR7747425	2697049	Severe acute respiratory syndrome coronavirus 2	ftp.sra.ebi.ac.uk/vol1/run/ERR774/ERR7747425/Ghana_WACCBIP_GS627_2021.fastq.gz
PRJEB49489	SAMEA11197410	ERX7315611	ERR7747428	2697049	Severe acute respiratory syndrome coronavirus 2	ftp.sra.ebi.ac.uk/vol1/run/ERR774/ERR7747428/Ghana_WACCBIP_GS63_2021.fastq.gz
PRJEB49489	SAMEA11197411	ERX7315612	ERR7747429	2697049	Severe acute respiratory syndrome coronavirus 2	ftp.sra.ebi.ac.uk/vol1/run/ERR774/ERR7747429/Ghana_WACCBIP_GS634_2021.fastq.gz
PRJEB49489	SAMEA11197412	ERX7315614	ERR7747431	2697049	Severe acute respiratory syndrome coronavirus 2	ftp.sra.ebi.ac.uk/vol1/run/ERR774/ERR7747431/Ghana_WACCBIP_GS635_2021.fastq.gz
PRJEB49489	SAMEA11197413	ERX7315615	ERR7747432	2697049	Severe acute respiratory syndrome coronavirus 2	ftp.sra.ebi.ac.uk/vol1/run/ERR774/ERR7747432/Ghana_WACCBIP_GS636_2021.fastq.gz
PRJEB49489	SAMEA11197414	ERX7315616	ERR7747433	2697049	Severe acute respiratory syndrome coronavirus 2	ftp.sra.ebi.ac.uk/vol1/run/ERR774/ERR7747433/Ghana_WACCBIP_GS637_2021.fastq.gz
PRJEB49489	SAMEA11197415	ERX7315617	ERR7747434	2697049	Severe acute respiratory syndrome coronavirus 2	ftp.sra.ebi.ac.uk/vol1/run/ERR774/ERR7747434/Ghana_WACCBIP_GS639_2021.fastq.gz
PRJEB49489	SAMEA11197416	ERX7315618	ERR7747435	2697049	Severe acute respiratory syndrome coronavirus 2	ftp.sra.ebi.ac.uk/vol1/run/ERR774/ERR7747435/Ghana_WACCBIP_GS64_2021.fastq.gz
PRJEB49489	SAMEA11197417	ERX7315620	ERR7747437	2697049	Severe acute respiratory syndrome coronavirus 2	ftp.sra.ebi.ac.uk/vol1/run/ERR774/ERR7747437/Ghana_WACCBIP_GS640_2021.fastq.gz
PRJEB49489	SAMEA11197418	ERX7315622	ERR7747439	2697049	Severe acute respiratory syndrome coronavirus 2	ftp.sra.ebi.ac.uk/vol1/run/ERR774/ERR7747439/Ghana_WACCBIP_GS647_2021.fastq.gz
PRJEB49489	SAMEA11197419	ERX7315624	ERR7747441	2697049	Severe acute respiratory syndrome coronavirus 2	ftp.sra.ebi.ac.uk/vol1/run/ERR774/ERR7747441/Ghana_WACCBIP_GS648_2021.fastq.gz
PRJEB49489	SAMEA11197420	ERX7315625	ERR7747442	2697049	Severe acute respiratory syndrome coronavirus 2	ftp.sra.ebi.ac.uk/vol1/run/ERR774/ERR7747442/Ghana_WACCBIP_GS649_2021.fastq.gz
PRJEB49489	SAMEA11197421	ERX7315626	ERR7747443	2697049	Severe acute respiratory syndrome coronavirus 2	ftp.sra.ebi.ac.uk/vol1/run/ERR774/ERR7747443/Ghana_WACCBIP_GS65_2021.fastq.gz
PRJEB49489	SAMEA11197422	ERX7315628	ERR7747445	2697049	Severe acute respiratory syndrome coronavirus 2	ftp.sra.ebi.ac.uk/vol1/run/ERR774/ERR7747445/Ghana_WACCBIP_GS651_2021.fastq.gz
PRJEB49489	SAMEA11197423	ERX7315629	ERR7747446	2697049	Severe acute respiratory syndrome coronavirus 2	ftp.sra.ebi.ac.uk/vol1/run/ERR774/ERR7747446/Ghana_WACCBIP_GS658_2021.fastq.gz
PRJEB49489	SAMEA11197424	ERX7315631	ERR7747448	2697049	Severe acute respiratory syndrome coronavirus 2	ftp.sra.ebi.ac.uk/vol1/run/ERR774/ERR7747448/Ghana_WACCBIP_GS66_2021.fastq.gz
PRJEB49489	SAMEA11197425	ERX7315632	ERR7747449	2697049	Severe acute respiratory syndrome coronavirus 2	ftp.sra.ebi.ac.uk/vol1/run/ERR774/ERR7747449/Ghana_WACCBIP_GS661_2021.fastq.gz
PRJEB49489	SAMEA11197426	ERX7315634	ERR7747451	2697049	Severe acute respiratory syndrome coronavirus 2	ftp.sra.ebi.ac.uk/vol1/run/ERR774/ERR7747451/Ghana_WACCBIP_GS669_2021.fastq.gz
PRJEB49489	SAMEA11197427	ERX7315635	ERR7747452	2697049	Severe acute respiratory syndrome coronavirus 2	ftp.sra.ebi.ac.uk/vol1/run/ERR774/ERR7747452/Ghana_WACCBIP_GS68_2021.fastq.gz
PRJEB49489	SAMEA11197428	ERX7315637	ERR7747454	2697049	Severe acute respiratory syndrome coronavirus 2	ftp.sra.ebi.ac.uk/vol1/run/ERR774/ERR7747454/Ghana_WACCBIP_GS680_2021.fastq.gz
PRJEB49489	SAMEA11197429	ERX7315638	ERR7747455	2697049	Severe acute respiratory syndrome coronavirus 2	ftp.sra.ebi.ac.uk/vol1/run/ERR774/ERR7747455/Ghana_WACCBIP_GS681_2021.fastq.gz
PRJEB49489	SAMEA11197430	ERX7315640	ERR7747457	2697049	Severe acute respiratory syndrome coronavirus 2	ftp.sra.ebi.ac.uk/vol1/run/ERR774/ERR7747457/Ghana_WACCBIP_GS689_2021.fastq.gz
PRJEB49489	SAMEA11197431	ERX7315641	ERR7747458	2697049	Severe acute respiratory syndrome coronavirus 2	ftp.sra.ebi.ac.uk/vol1/run/ERR774/ERR7747458/Ghana_WACCBIP_GS69_2021.fastq.gz
PRJEB49489	SAMEA11197432	ERX7315643	ERR7747460	2697049	Severe acute respiratory syndrome coronavirus 2	ftp.sra.ebi.ac.uk/vol1/run/ERR774/ERR7747460/Ghana_WACCBIP_GS690_2021.fastq.gz
PRJEB49489	SAMEA11197433	ERX7315644	ERR7747461	2697049	Severe acute respiratory syndrome coronavirus 2	ftp.sra.ebi.ac.uk/vol1/run/ERR774/ERR7747461/Ghana_WACCBIP_GS691_2021.fastq.gz
PRJEB49489	SAMEA11197434	ERX7315645	ERR7747462	2697049	Severe acute respiratory syndrome coronavirus 2	ftp.sra.ebi.ac.uk/vol1/run/ERR774/ERR7747462/Ghana_WACCBIP_GS692_2021.fastq.gz
PRJEB49489	SAMEA11197435	ERX7315647	ERR7747464	2697049	Severe acute respiratory syndrome coronavirus 2	ftp.sra.ebi.ac.uk/vol1/run/ERR774/ERR7747464/Ghana_WACCBIP_GS694_2021.fastq.gz
PRJEB49489	SAMEA11197436	ERX7315648	ERR7747465	2697049	Severe acute respiratory syndrome coronavirus 2	ftp.sra.ebi.ac.uk/vol1/run/ERR774/ERR7747465/Ghana_WACCBIP_GS699_2021.fastq.gz
PRJEB49489	SAMEA11197437	ERX7315650	ERR7747467	2697049	Severe acute respiratory syndrome coronavirus 2	ftp.sra.ebi.ac.uk/vol1/run/ERR774/ERR7747467/Ghana_WACCBIP_GS70_2021.fastq.gz
PRJEB49489	SAMEA11197438	ERX7315651	ERR7747468	2697049	Severe acute respiratory syndrome coronavirus 2	ftp.sra.ebi.ac.uk/vol1/run/ERR774/ERR7747468/Ghana_WACCBIP_GS702_2021.fastq.gz
PRJEB49489	SAMEA11197439	ERX7315653	ERR7747470	2697049	Severe acute respiratory syndrome coronavirus 2	ftp.sra.ebi.ac.uk/vol1/run/ERR774/ERR7747470/Ghana_WACCBIP_GS703_2021.fastq.gz
PRJEB49489	SAMEA11197440	ERX7315655	ERR7747472	2697049	Severe acute respiratory syndrome coronavirus 2	ftp.sra.ebi.ac.uk/vol1/run/ERR774/ERR7747472/Ghana_WACCBIP_GS71_2021.fastq.gz
PRJEB49489	SAMEA11197441	ERX7315656	ERR7747473	2697049	Severe acute respiratory syndrome coronavirus 2	ftp.sra.ebi.ac.uk/vol1/run/ERR774/ERR7747473/Ghana_WACCBIP_GS711_2021.fastq.gz
PRJEB49489	SAMEA11197442	ERX7315658	ERR7747475	2697049	Severe acute respiratory syndrome coronavirus 2	ftp.sra.ebi.ac.uk/vol1/run/ERR774/ERR7747475/Ghana_WACCBIP_GS712_2021.fastq.gz
PRJEB49489	SAMEA11197443	ERX7315659	ERR7747476	2697049	Severe acute respiratory syndrome coronavirus 2	ftp.sra.ebi.ac.uk/vol1/run/ERR774/ERR7747476/Ghana_WACCBIP_GS713_2021.fastq.gz
PRJEB49489	SAMEA11197444	ERX7315660	ERR7747477	2697049	Severe acute respiratory syndrome coronavirus 2	ftp.sra.ebi.ac.uk/vol1/run/ERR774/ERR7747477/Ghana_WACCBIP_GS714_2021.fastq.gz
PRJEB49489	SAMEA11197445	ERX7315661	ERR7747478	2697049	Severe acute respiratory syndrome coronavirus 2	ftp.sra.ebi.ac.uk/vol1/run/ERR774/ERR7747478/Ghana_WACCBIP_GS715_2021.fastq.gz
PRJEB49489	SAMEA11197446	ERX7315662	ERR7747479	2697049	Severe acute respiratory syndrome coronavirus 2	ftp.sra.ebi.ac.uk/vol1/run/ERR774/ERR7747479/Ghana_WACCBIP_GS719_2021.fastq.gz
PRJEB49489	SAMEA11197447	ERX7315664	ERR7747481	2697049	Severe acute respiratory syndrome coronavirus 2	ftp.sra.ebi.ac.uk/vol1/run/ERR774/ERR7747481/Ghana_WACCBIP_GS721_2021.fastq.gz
PRJEB49489	SAMEA11197448	ERX7315666	ERR7747483	2697049	Severe acute respiratory syndrome coronavirus 2	ftp.sra.ebi.ac.uk/vol1/run/ERR774/ERR7747483/Ghana_WACCBIP_GS722_2021.fastq.gz
PRJEB49489	SAMEA11197449	ERX7315667	ERR7747484	2697049	Severe acute respiratory syndrome coronavirus 2	ftp.sra.ebi.ac.uk/vol1/run/ERR774/ERR7747484/Ghana_WACCBIP_GS724_2021.fastq.gz
PRJEB49489	SAMEA11197450	ERX7315669	ERR7747486	2697049	Severe acute respiratory syndrome coronavirus 2	ftp.sra.ebi.ac.uk/vol1/run/ERR774/ERR7747486/Ghana_WACCBIP_GS725_2021.fastq.gz
PRJEB49489	SAMEA11197451	ERX7315670	ERR7747487	2697049	Severe acute respiratory syndrome coronavirus 2	ftp.sra.ebi.ac.uk/vol1/run/ERR774/ERR7747487/Ghana_WACCBIP_GS728_2021.fastq.gz
PRJEB49489	SAMEA11197452	ERX7315672	ERR7747489	2697049	Severe acute respiratory syndrome coronavirus 2	ftp.sra.ebi.ac.uk/vol1/run/ERR774/ERR7747489/Ghana_WACCBIP_GS729_2021.fastq.gz
PRJEB49489	SAMEA11197453	ERX7315673	ERR7747490	2697049	Severe acute respiratory syndrome coronavirus 2	ftp.sra.ebi.ac.uk/vol1/run/ERR774/ERR7747490/Ghana_WACCBIP_GS73_2021.fastq.gz
PRJEB49489	SAMEA11197454	ERX7315674	ERR7747491	2697049	Severe acute respiratory syndrome coronavirus 2	ftp.sra.ebi.ac.uk/vol1/run/ERR774/ERR7747491/Ghana_WACCBIP_GS730_2021.fastq.gz
PRJEB49489	SAMEA11197455	ERX7315676	ERR7747493	2697049	Severe acute respiratory syndrome coronavirus 2	ftp.sra.ebi.ac.uk/vol1/run/ERR774/ERR7747493/Ghana_WACCBIP_GS735_2021.fastq.gz
PRJEB49489	SAMEA11197456	ERX7315677	ERR7747494	2697049	Severe acute respiratory syndrome coronavirus 2	ftp.sra.ebi.ac.uk/vol1/run/ERR774/ERR7747494/Ghana_WACCBIP_GS738_2021.fastq.gz
PRJEB49489	SAMEA11197457	ERX7315678	ERR7747495	2697049	Severe acute respiratory syndrome coronavirus 2	ftp.sra.ebi.ac.uk/vol1/run/ERR774/ERR7747495/Ghana_WACCBIP_GS740_2021.fastq.gz
PRJEB49489	SAMEA11197458	ERX7315679	ERR7747496	2697049	Severe acute respiratory syndrome coronavirus 2	ftp.sra.ebi.ac.uk/vol1/run/ERR774/ERR7747496/Ghana_WACCBIP_GS741_2021.fastq.gz
PRJEB49489	SAMEA11197459	ERX7315680	ERR7747497	2697049	Severe acute respiratory syndrome coronavirus 2	ftp.sra.ebi.ac.uk/vol1/run/ERR774/ERR7747497/Ghana_WACCBIP_GS743_2021.fastq.gz
PRJEB49489	SAMEA11197460	ERX7315681	ERR7747498	2697049	Severe acute respiratory syndrome coronavirus 2	ftp.sra.ebi.ac.uk/vol1/run/ERR774/ERR7747498/Ghana_WACCBIP_GS747_2021.fastq.gz
PRJEB49489	SAMEA11197461	ERX7315683	ERR7747500	2697049	Severe acute respiratory syndrome coronavirus 2	ftp.sra.ebi.ac.uk/vol1/run/ERR774/ERR7747500/Ghana_WACCBIP_GS749_2021.fastq.gz
PRJEB49489	SAMEA11197462	ERX7315684	ERR7747501	2697049	Severe acute respiratory syndrome coronavirus 2	ftp.sra.ebi.ac.uk/vol1/run/ERR774/ERR7747501/Ghana_WACCBIP_GS75_2021.fastq.gz
PRJEB49489	SAMEA11197463	ERX7315685	ERR7747502	2697049	Severe acute respiratory syndrome coronavirus 2	ftp.sra.ebi.ac.uk/vol1/run/ERR774/ERR7747502/Ghana_WACCBIP_GS751_2021.fastq.gz
PRJEB49489	SAMEA11197464	ERX7315686	ERR7747503	2697049	Severe acute respiratory syndrome coronavirus 2	ftp.sra.ebi.ac.uk/vol1/run/ERR774/ERR7747503/Ghana_WACCBIP_GS752_2021.fastq.gz
PRJEB49489	SAMEA11197465	ERX7315687	ERR7747504	2697049	Severe acute respiratory syndrome coronavirus 2	ftp.sra.ebi.ac.uk/vol1/run/ERR774/ERR7747504/Ghana_WACCBIP_GS756_2021.fastq.gz
PRJEB49489	SAMEA11197466	ERX7315688	ERR7747505	2697049	Severe acute respiratory syndrome coronavirus 2	ftp.sra.ebi.ac.uk/vol1/run/ERR774/ERR7747505/Ghana_WACCBIP_GS757_2021.fastq.gz
PRJEB49489	SAMEA11197467	ERX7315689	ERR7747506	2697049	Severe acute respiratory syndrome coronavirus 2	ftp.sra.ebi.ac.uk/vol1/run/ERR774/ERR7747506/Ghana_WACCBIP_GS758_2021.fastq.gz
PRJEB49489	SAMEA11197468	ERX7315690	ERR7747507	2697049	Severe acute respiratory syndrome coronavirus 2	ftp.sra.ebi.ac.uk/vol1/run/ERR774/ERR7747507/Ghana_WACCBIP_GS760_2021.fastq.gz
PRJEB49489	SAMEA11197469	ERX7315691	ERR7747508	2697049	Severe acute respiratory syndrome coronavirus 2	ftp.sra.ebi.ac.uk/vol1/run/ERR774/ERR7747508/Ghana_WACCBIP_GS761_2021.fastq.gz
PRJEB49489	SAMEA11197470	ERX7315692	ERR7747509	2697049	Severe acute respiratory syndrome coronavirus 2	ftp.sra.ebi.ac.uk/vol1/run/ERR774/ERR7747509/Ghana_WACCBIP_GS766_2021.fastq.gz
PRJEB49489	SAMEA11197471	ERX7315694	ERR7747511	2697049	Severe acute respiratory syndrome coronavirus 2	ftp.sra.ebi.ac.uk/vol1/run/ERR774/ERR7747511/Ghana_WACCBIP_GS767_2021.fastq.gz
PRJEB49489	SAMEA11197472	ERX7315695	ERR7747512	2697049	Severe acute respiratory syndrome coronavirus 2	ftp.sra.ebi.ac.uk/vol1/run/ERR774/ERR7747512/Ghana_WACCBIP_GS77_2021.fastq.gz
PRJEB49489	SAMEA11197473	ERX7315696	ERR7747513	2697049	Severe acute respiratory syndrome coronavirus 2	ftp.sra.ebi.ac.uk/vol1/run/ERR774/ERR7747513/Ghana_WACCBIP_GS770_2021.fastq.gz
PRJEB49489	SAMEA11197474	ERX7315697	ERR7747514	2697049	Severe acute respiratory syndrome coronavirus 2	ftp.sra.ebi.ac.uk/vol1/run/ERR774/ERR7747514/Ghana_WACCBIP_GS772_2021.fastq.gz
PRJEB49489	SAMEA11197475	ERX7315698	ERR7747515	2697049	Severe acute respiratory syndrome coronavirus 2	ftp.sra.ebi.ac.uk/vol1/run/ERR774/ERR7747515/Ghana_WACCBIP_GS774_2021.fastq.gz
PRJEB49489	SAMEA11197476	ERX7315700	ERR7747517	2697049	Severe acute respiratory syndrome coronavirus 2	ftp.sra.ebi.ac.uk/vol1/run/ERR774/ERR7747517/Ghana_WACCBIP_GS776_2021.fastq.gz
PRJEB49489	SAMEA11197477	ERX7315701	ERR7747518	2697049	Severe acute respiratory syndrome coronavirus 2	ftp.sra.ebi.ac.uk/vol1/run/ERR774/ERR7747518/Ghana_WACCBIP_GS779_2021.fastq.gz
PRJEB49489	SAMEA11197478	ERX7315702	ERR7747519	2697049	Severe acute respiratory syndrome coronavirus 2	ftp.sra.ebi.ac.uk/vol1/run/ERR774/ERR7747519/Ghana_WACCBIP_GS78_2021.fastq.gz
PRJEB49489	SAMEA11197479	ERX7315704	ERR7747521	2697049	Severe acute respiratory syndrome coronavirus 2	ftp.sra.ebi.ac.uk/vol1/run/ERR774/ERR7747521/Ghana_WACCBIP_GS781_2021.fastq.gz
PRJEB49489	SAMEA11197480	ERX7315706	ERR7747523	2697049	Severe acute respiratory syndrome coronavirus 2	ftp.sra.ebi.ac.uk/vol1/run/ERR774/ERR7747523/Ghana_WACCBIP_GS783_2021.fastq.gz
PRJEB49489	SAMEA11197481	ERX7315707	ERR7747524	2697049	Severe acute respiratory syndrome coronavirus 2	ftp.sra.ebi.ac.uk/vol1/run/ERR774/ERR7747524/Ghana_WACCBIP_GS784_2021.fastq.gz
PRJEB49489	SAMEA11197482	ERX7315708	ERR7747525	2697049	Severe acute respiratory syndrome coronavirus 2	ftp.sra.ebi.ac.uk/vol1/run/ERR774/ERR7747525/Ghana_WACCBIP_GS785_2021.fastq.gz
PRJEB49489	SAMEA11197483	ERX7315710	ERR7747527	2697049	Severe acute respiratory syndrome coronavirus 2	ftp.sra.ebi.ac.uk/vol1/run/ERR774/ERR7747527/Ghana_WACCBIP_GS788_2021.fastq.gz
PRJEB49489	SAMEA11197484	ERX7315711	ERR7747528	2697049	Severe acute respiratory syndrome coronavirus 2	ftp.sra.ebi.ac.uk/vol1/run/ERR774/ERR7747528/Ghana_WACCBIP_GS789_2021.fastq.gz
PRJEB49489	SAMEA11197485	ERX7315713	ERR7747530	2697049	Severe acute respiratory syndrome coronavirus 2	ftp.sra.ebi.ac.uk/vol1/run/ERR774/ERR7747530/Ghana_WACCBIP_GS791_2021.fastq.gz
PRJEB49489	SAMEA11197486	ERX7315714	ERR7747531	2697049	Severe acute respiratory syndrome coronavirus 2	ftp.sra.ebi.ac.uk/vol1/run/ERR774/ERR7747531/Ghana_WACCBIP_GS793_2021.fastq.gz
PRJEB49489	SAMEA11197487	ERX7315716	ERR7747533	2697049	Severe acute respiratory syndrome coronavirus 2	ftp.sra.ebi.ac.uk/vol1/run/ERR774/ERR7747533/Ghana_WACCBIP_GS796_2021.fastq.gz
PRJEB49489	SAMEA11197488	ERX7315717	ERR7747534	2697049	Severe acute respiratory syndrome coronavirus 2	ftp.sra.ebi.ac.uk/vol1/run/ERR774/ERR7747534/Ghana_WACCBIP_GS80_2021.fastq.gz
PRJEB49489	SAMEA11197489	ERX7315718	ERR7747535	2697049	Severe acute respiratory syndrome coronavirus 2	ftp.sra.ebi.ac.uk/vol1/run/ERR774/ERR7747535/Ghana_WACCBIP_GS800_2021.fastq.gz
PRJEB49489	SAMEA11197490	ERX7315719	ERR7747536	2697049	Severe acute respiratory syndrome coronavirus 2	ftp.sra.ebi.ac.uk/vol1/run/ERR774/ERR7747536/Ghana_WACCBIP_GS801_2021.fastq.gz
PRJEB49489	SAMEA11197491	ERX7315721	ERR7747538	2697049	Severe acute respiratory syndrome coronavirus 2	ftp.sra.ebi.ac.uk/vol1/run/ERR774/ERR7747538/Ghana_WACCBIP_GS802_2021.fastq.gz
PRJEB49489	SAMEA11197492	ERX7315723	ERR7747540	2697049	Severe acute respiratory syndrome coronavirus 2	ftp.sra.ebi.ac.uk/vol1/run/ERR774/ERR7747540/Ghana_WACCBIP_GS803_2021.fastq.gz
PRJEB49489	SAMEA11197493	ERX7315724	ERR7747541	2697049	Severe acute respiratory syndrome coronavirus 2	ftp.sra.ebi.ac.uk/vol1/run/ERR774/ERR7747541/Ghana_WACCBIP_GS806_2021.fastq.gz
PRJEB49489	SAMEA11197494	ERX7315725	ERR7747542	2697049	Severe acute respiratory syndrome coronavirus 2	ftp.sra.ebi.ac.uk/vol1/run/ERR774/ERR7747542/Ghana_WACCBIP_GS809_2021.fastq.gz
PRJEB49489	SAMEA11197495	ERX7315726	ERR7747543	2697049	Severe acute respiratory syndrome coronavirus 2	ftp.sra.ebi.ac.uk/vol1/run/ERR774/ERR7747543/Ghana_WACCBIP_GS81_2021.fastq.gz
PRJEB49489	SAMEA11197496	ERX7315727	ERR7747544	2697049	Severe acute respiratory syndrome coronavirus 2	ftp.sra.ebi.ac.uk/vol1/run/ERR774/ERR7747544/Ghana_WACCBIP_GS811_2021.fastq.gz
PRJEB49489	SAMEA11197497	ERX7315728	ERR7747545	2697049	Severe acute respiratory syndrome coronavirus 2	ftp.sra.ebi.ac.uk/vol1/run/ERR774/ERR7747545/Ghana_WACCBIP_GS815_2021.fastq.gz
PRJEB49489	SAMEA11197498	ERX7315730	ERR7747547	2697049	Severe acute respiratory syndrome coronavirus 2	ftp.sra.ebi.ac.uk/vol1/run/ERR774/ERR7747547/Ghana_WACCBIP_GS817_2021.fastq.gz
PRJEB49489	SAMEA11197499	ERX7315731	ERR7747548	2697049	Severe acute respiratory syndrome coronavirus 2	ftp.sra.ebi.ac.uk/vol1/run/ERR774/ERR7747548/Ghana_WACCBIP_GS820_2021.fastq.gz
PRJEB49489	SAMEA11197500	ERX7315732	ERR7747549	2697049	Severe acute respiratory syndrome coronavirus 2	ftp.sra.ebi.ac.uk/vol1/run/ERR774/ERR7747549/Ghana_WACCBIP_GS821_2021.fastq.gz
PRJEB49489	SAMEA11197501	ERX7315733	ERR7747550	2697049	Severe acute respiratory syndrome coronavirus 2	ftp.sra.ebi.ac.uk/vol1/run/ERR774/ERR7747550/Ghana_WACCBIP_GS824_2021.fastq.gz
PRJEB49489	SAMEA11197502	ERX7315734	ERR7747551	2697049	Severe acute respiratory syndrome coronavirus 2	ftp.sra.ebi.ac.uk/vol1/run/ERR774/ERR7747551/Ghana_WACCBIP_GS825_2021.fastq.gz
PRJEB49489	SAMEA11197503	ERX7315735	ERR7747552	2697049	Severe acute respiratory syndrome coronavirus 2	ftp.sra.ebi.ac.uk/vol1/run/ERR774/ERR7747552/Ghana_WACCBIP_GS827_2021.fastq.gz
PRJEB49489	SAMEA11197504	ERX7315736	ERR7747553	2697049	Severe acute respiratory syndrome coronavirus 2	ftp.sra.ebi.ac.uk/vol1/run/ERR774/ERR7747553/Ghana_WACCBIP_GS828_2021.fastq.gz
PRJEB49489	SAMEA11197505	ERX7315737	ERR7747554	2697049	Severe acute respiratory syndrome coronavirus 2	ftp.sra.ebi.ac.uk/vol1/run/ERR774/ERR7747554/Ghana_WACCBIP_GS830_2021.fastq.gz
PRJEB49489	SAMEA11197506	ERX7315739	ERR7747556	2697049	Severe acute respiratory syndrome coronavirus 2	ftp.sra.ebi.ac.uk/vol1/run/ERR774/ERR7747556/Ghana_WACCBIP_GS831_2021.fastq.gz
PRJEB49489	SAMEA11197507	ERX7315740	ERR7747557	2697049	Severe acute respiratory syndrome coronavirus 2	ftp.sra.ebi.ac.uk/vol1/run/ERR774/ERR7747557/Ghana_WACCBIP_GS834_2021.fastq.gz
PRJEB49489	SAMEA11197508	ERX7315742	ERR7747559	2697049	Severe acute respiratory syndrome coronavirus 2	ftp.sra.ebi.ac.uk/vol1/run/ERR774/ERR7747559/Ghana_WACCBIP_GS835_2021.fastq.gz
PRJEB49489	SAMEA11197509	ERX7315743	ERR7747560	2697049	Severe acute respiratory syndrome coronavirus 2	ftp.sra.ebi.ac.uk/vol1/run/ERR774/ERR7747560/Ghana_WACCBIP_GS836_2021.fastq.gz
PRJEB49489	SAMEA11197510	ERX7315744	ERR7747561	2697049	Severe acute respiratory syndrome coronavirus 2	ftp.sra.ebi.ac.uk/vol1/run/ERR774/ERR7747561/Ghana_WACCBIP_GS84_2021.fastq.gz
PRJEB49489	SAMEA11197511	ERX7315745	ERR7747562	2697049	Severe acute respiratory syndrome coronavirus 2	ftp.sra.ebi.ac.uk/vol1/run/ERR774/ERR7747562/Ghana_WACCBIP_GS840_2021.fastq.gz
PRJEB49489	SAMEA11197512	ERX7315747	ERR7747564	2697049	Severe acute respiratory syndrome coronavirus 2	ftp.sra.ebi.ac.uk/vol1/run/ERR774/ERR7747564/Ghana_WACCBIP_GS844_2021.fastq.gz
PRJEB49489	SAMEA11197513	ERX7315748	ERR7747565	2697049	Severe acute respiratory syndrome coronavirus 2	ftp.sra.ebi.ac.uk/vol1/run/ERR774/ERR7747565/Ghana_WACCBIP_GS845_2021.fastq.gz
PRJEB49489	SAMEA11197514	ERX7315750	ERR7747567	2697049	Severe acute respiratory syndrome coronavirus 2	ftp.sra.ebi.ac.uk/vol1/run/ERR774/ERR7747567/Ghana_WACCBIP_GS847_2021.fastq.gz
PRJEB49489	SAMEA11197515	ERX7315752	ERR7747569	2697049	Severe acute respiratory syndrome coronavirus 2	ftp.sra.ebi.ac.uk/vol1/run/ERR774/ERR7747569/Ghana_WACCBIP_GS849_2021.fastq.gz
PRJEB49489	SAMEA11197516	ERX7315753	ERR7747570	2697049	Severe acute respiratory syndrome coronavirus 2	ftp.sra.ebi.ac.uk/vol1/run/ERR774/ERR7747570/Ghana_WACCBIP_GS851_2021.fastq.gz
PRJEB49489	SAMEA11197517	ERX7315755	ERR7747572	2697049	Severe acute respiratory syndrome coronavirus 2	ftp.sra.ebi.ac.uk/vol1/run/ERR774/ERR7747572/Ghana_WACCBIP_GS852_2021.fastq.gz
PRJEB49489	SAMEA11197518	ERX7315756	ERR7747573	2697049	Severe acute respiratory syndrome coronavirus 2	ftp.sra.ebi.ac.uk/vol1/run/ERR774/ERR7747573/Ghana_WACCBIP_GS853_2021.fastq.gz
PRJEB49489	SAMEA11197519	ERX7315758	ERR7747575	2697049	Severe acute respiratory syndrome coronavirus 2	ftp.sra.ebi.ac.uk/vol1/run/ERR774/ERR7747575/Ghana_WACCBIP_GS854_2021.fastq.gz
PRJEB49489	SAMEA11197520	ERX7315760	ERR7747577	2697049	Severe acute respiratory syndrome coronavirus 2	ftp.sra.ebi.ac.uk/vol1/run/ERR774/ERR7747577/Ghana_WACCBIP_GS855_2021.fastq.gz
PRJEB49489	SAMEA11197521	ERX7315761	ERR7747578	2697049	Severe acute respiratory syndrome coronavirus 2	ftp.sra.ebi.ac.uk/vol1/run/ERR774/ERR7747578/Ghana_WACCBIP_GS856_2021.fastq.gz
PRJEB49489	SAMEA11197522	ERX7315764	ERR7747581	2697049	Severe acute respiratory syndrome coronavirus 2	ftp.sra.ebi.ac.uk/vol1/run/ERR774/ERR7747581/Ghana_WACCBIP_GS857_2021.fastq.gz
PRJEB49489	SAMEA11197523	ERX7315765	ERR7747582	2697049	Severe acute respiratory syndrome coronavirus 2	ftp.sra.ebi.ac.uk/vol1/run/ERR774/ERR7747582/Ghana_WACCBIP_GS860_2021.fastq.gz
PRJEB49489	SAMEA11197524	ERX7315766	ERR7747583	2697049	Severe acute respiratory syndrome coronavirus 2	ftp.sra.ebi.ac.uk/vol1/run/ERR774/ERR7747583/Ghana_WACCBIP_GS862_2021.fastq.gz
PRJEB49489	SAMEA11197525	ERX7315768	ERR7747585	2697049	Severe acute respiratory syndrome coronavirus 2	ftp.sra.ebi.ac.uk/vol1/run/ERR774/ERR7747585/Ghana_WACCBIP_GS864_2021.fastq.gz
PRJEB49489	SAMEA11197526	ERX7315770	ERR7747587	2697049	Severe acute respiratory syndrome coronavirus 2	ftp.sra.ebi.ac.uk/vol1/run/ERR774/ERR7747587/Ghana_WACCBIP_GS866_2021.fastq.gz
PRJEB49489	SAMEA11197527	ERX7315771	ERR7747588	2697049	Severe acute respiratory syndrome coronavirus 2	ftp.sra.ebi.ac.uk/vol1/run/ERR774/ERR7747588/Ghana_WACCBIP_GS868_2021.fastq.gz
PRJEB49489	SAMEA11197528	ERX7315773	ERR7747590	2697049	Severe acute respiratory syndrome coronavirus 2	ftp.sra.ebi.ac.uk/vol1/run/ERR774/ERR7747590/Ghana_WACCBIP_GS87_2021.fastq.gz
PRJEB49489	SAMEA11197529	ERX7315774	ERR7747591	2697049	Severe acute respiratory syndrome coronavirus 2	ftp.sra.ebi.ac.uk/vol1/run/ERR774/ERR7747591/Ghana_WACCBIP_GS870_2021.fastq.gz
PRJEB49489	SAMEA11197530	ERX7315776	ERR7747593	2697049	Severe acute respiratory syndrome coronavirus 2	ftp.sra.ebi.ac.uk/vol1/run/ERR774/ERR7747593/Ghana_WACCBIP_GS871_2021.fastq.gz
PRJEB49489	SAMEA11197531	ERX7315777	ERR7747594	2697049	Severe acute respiratory syndrome coronavirus 2	ftp.sra.ebi.ac.uk/vol1/run/ERR774/ERR7747594/Ghana_WACCBIP_GS872_2021.fastq.gz
PRJEB49489	SAMEA11197532	ERX7315779	ERR7747596	2697049	Severe acute respiratory syndrome coronavirus 2	ftp.sra.ebi.ac.uk/vol1/run/ERR774/ERR7747596/Ghana_WACCBIP_GS873_2021.fastq.gz
PRJEB49489	SAMEA11197533	ERX7315780	ERR7747597	2697049	Severe acute respiratory syndrome coronavirus 2	ftp.sra.ebi.ac.uk/vol1/run/ERR774/ERR7747597/Ghana_WACCBIP_GS874_2021.fastq.gz
PRJEB49489	SAMEA11197534	ERX7315782	ERR7747599	2697049	Severe acute respiratory syndrome coronavirus 2	ftp.sra.ebi.ac.uk/vol1/run/ERR774/ERR7747599/Ghana_WACCBIP_GS875_2021.fastq.gz
PRJEB49489	SAMEA11197535	ERX7315783	ERR7747600	2697049	Severe acute respiratory syndrome coronavirus 2	ftp.sra.ebi.ac.uk/vol1/run/ERR774/ERR7747600/Ghana_WACCBIP_GS876_2021.fastq.gz
PRJEB49489	SAMEA11197536	ERX7315785	ERR7747602	2697049	Severe acute respiratory syndrome coronavirus 2	ftp.sra.ebi.ac.uk/vol1/run/ERR774/ERR7747602/Ghana_WACCBIP_GS878_2021.fastq.gz
PRJEB49489	SAMEA11197537	ERX7315786	ERR7747603	2697049	Severe acute respiratory syndrome coronavirus 2	ftp.sra.ebi.ac.uk/vol1/run/ERR774/ERR7747603/Ghana_WACCBIP_GS88_2021.fastq.gz
PRJEB49489	SAMEA11197538	ERX7315787	ERR7747604	2697049	Severe acute respiratory syndrome coronavirus 2	ftp.sra.ebi.ac.uk/vol1/run/ERR774/ERR7747604/Ghana_WACCBIP_GS880_2021.fastq.gz
PRJEB49489	SAMEA11197539	ERX7315789	ERR7747606	2697049	Severe acute respiratory syndrome coronavirus 2	ftp.sra.ebi.ac.uk/vol1/run/ERR774/ERR7747606/Ghana_WACCBIP_GS881_2021.fastq.gz
PRJEB49489	SAMEA11197540	ERX7315791	ERR7747608	2697049	Severe acute respiratory syndrome coronavirus 2	ftp.sra.ebi.ac.uk/vol1/run/ERR774/ERR7747608/Ghana_WACCBIP_GS882_2021.fastq.gz
PRJEB49489	SAMEA11197541	ERX7315792	ERR7747609	2697049	Severe acute respiratory syndrome coronavirus 2	ftp.sra.ebi.ac.uk/vol1/run/ERR774/ERR7747609/Ghana_WACCBIP_GS883_2021.fastq.gz
PRJEB49489	SAMEA11197542	ERX7315793	ERR7747610	2697049	Severe acute respiratory syndrome coronavirus 2	ftp.sra.ebi.ac.uk/vol1/run/ERR774/ERR7747610/Ghana_WACCBIP_GS884_2021.fastq.gz
PRJEB49489	SAMEA11197543	ERX7315794	ERR7747611	2697049	Severe acute respiratory syndrome coronavirus 2	ftp.sra.ebi.ac.uk/vol1/run/ERR774/ERR7747611/Ghana_WACCBIP_GS885_2021.fastq.gz
PRJEB49489	SAMEA11197544	ERX7315797	ERR7747614	2697049	Severe acute respiratory syndrome coronavirus 2	ftp.sra.ebi.ac.uk/vol1/run/ERR774/ERR7747614/Ghana_WACCBIP_GS887_2021.fastq.gz
PRJEB49489	SAMEA11197545	ERX7315800	ERR7747617	2697049	Severe acute respiratory syndrome coronavirus 2	ftp.sra.ebi.ac.uk/vol1/run/ERR774/ERR7747617/Ghana_WACCBIP_GS888_2021.fastq.gz
PRJEB49489	SAMEA11197546	ERX7315801	ERR7747618	2697049	Severe acute respiratory syndrome coronavirus 2	ftp.sra.ebi.ac.uk/vol1/run/ERR774/ERR7747618/Ghana_WACCBIP_GS889_2021.fastq.gz
PRJEB49489	SAMEA11197547	ERX7315803	ERR7747620	2697049	Severe acute respiratory syndrome coronavirus 2	ftp.sra.ebi.ac.uk/vol1/run/ERR774/ERR7747620/Ghana_WACCBIP_GS890_2021.fastq.gz
PRJEB49489	SAMEA11197548	ERX7315804	ERR7747621	2697049	Severe acute respiratory syndrome coronavirus 2	ftp.sra.ebi.ac.uk/vol1/run/ERR774/ERR7747621/Ghana_WACCBIP_GS891_2021.fastq.gz
PRJEB49489	SAMEA11197549	ERX7315806	ERR7747623	2697049	Severe acute respiratory syndrome coronavirus 2	ftp.sra.ebi.ac.uk/vol1/run/ERR774/ERR7747623/Ghana_WACCBIP_GS892_2021.fastq.gz
PRJEB49489	SAMEA11197550	ERX7315807	ERR7747624	2697049	Severe acute respiratory syndrome coronavirus 2	ftp.sra.ebi.ac.uk/vol1/run/ERR774/ERR7747624/Ghana_WACCBIP_GS895_2021.fastq.gz
PRJEB49489	SAMEA11197551	ERX7315809	ERR7747626	2697049	Severe acute respiratory syndrome coronavirus 2	ftp.sra.ebi.ac.uk/vol1/run/ERR774/ERR7747626/Ghana_WACCBIP_GS897_2021.fastq.gz
PRJEB49489	SAMEA11197552	ERX7315810	ERR7747627	2697049	Severe acute respiratory syndrome coronavirus 2	ftp.sra.ebi.ac.uk/vol1/run/ERR774/ERR7747627/Ghana_WACCBIP_GS898_2021.fastq.gz
PRJEB49489	SAMEA11197553	ERX7315812	ERR7747629	2697049	Severe acute respiratory syndrome coronavirus 2	ftp.sra.ebi.ac.uk/vol1/run/ERR774/ERR7747629/Ghana_WACCBIP_GS90_2021.fastq.gz
PRJEB49489	SAMEA11197554	ERX7315813	ERR7747630	2697049	Severe acute respiratory syndrome coronavirus 2	ftp.sra.ebi.ac.uk/vol1/run/ERR774/ERR7747630/Ghana_WACCBIP_GS901_2021.fastq.gz
PRJEB49489	SAMEA11197555	ERX7315815	ERR7747632	2697049	Severe acute respiratory syndrome coronavirus 2	ftp.sra.ebi.ac.uk/vol1/run/ERR774/ERR7747632/Ghana_WACCBIP_GS903_2021.fastq.gz
PRJEB49489	SAMEA11197556	ERX7315816	ERR7747633	2697049	Severe acute respiratory syndrome coronavirus 2	ftp.sra.ebi.ac.uk/vol1/run/ERR774/ERR7747633/Ghana_WACCBIP_GS905_2021.fastq.gz
PRJEB49489	SAMEA11197557	ERX7315818	ERR7747635	2697049	Severe acute respiratory syndrome coronavirus 2	ftp.sra.ebi.ac.uk/vol1/run/ERR774/ERR7747635/Ghana_WACCBIP_GS906_2021.fastq.gz
PRJEB49489	SAMEA11197558	ERX7315819	ERR7747636	2697049	Severe acute respiratory syndrome coronavirus 2	ftp.sra.ebi.ac.uk/vol1/run/ERR774/ERR7747636/Ghana_WACCBIP_GS908_2021.fastq.gz
PRJEB49489	SAMEA11197559	ERX7315820	ERR7747637	2697049	Severe acute respiratory syndrome coronavirus 2	ftp.sra.ebi.ac.uk/vol1/run/ERR774/ERR7747637/Ghana_WACCBIP_GS909_2021.fastq.gz
PRJEB49489	SAMEA11197560	ERX7315821	ERR7747638	2697049	Severe acute respiratory syndrome coronavirus 2	ftp.sra.ebi.ac.uk/vol1/run/ERR774/ERR7747638/Ghana_WACCBIP_GS91_2021.fastq.gz
PRJEB49489	SAMEA11197561	ERX7315823	ERR7747640	2697049	Severe acute respiratory syndrome coronavirus 2	ftp.sra.ebi.ac.uk/vol1/run/ERR774/ERR7747640/Ghana_WACCBIP_GS910_2021.fastq.gz
PRJEB49489	SAMEA11197562	ERX7315824	ERR7747641	2697049	Severe acute respiratory syndrome coronavirus 2	ftp.sra.ebi.ac.uk/vol1/run/ERR774/ERR7747641/Ghana_WACCBIP_GS911_2021.fastq.gz
PRJEB49489	SAMEA11197563	ERX7315826	ERR7747643	2697049	Severe acute respiratory syndrome coronavirus 2	ftp.sra.ebi.ac.uk/vol1/run/ERR774/ERR7747643/Ghana_WACCBIP_GS912_2021.fastq.gz
PRJEB49489	SAMEA11197564	ERX7315828	ERR7747645	2697049	Severe acute respiratory syndrome coronavirus 2	ftp.sra.ebi.ac.uk/vol1/run/ERR774/ERR7747645/Ghana_WACCBIP_GS913_2021.fastq.gz
PRJEB49489	SAMEA11197565	ERX7315830	ERR7747647	2697049	Severe acute respiratory syndrome coronavirus 2	ftp.sra.ebi.ac.uk/vol1/run/ERR774/ERR7747647/Ghana_WACCBIP_GS914_2021.fastq.gz
PRJEB49489	SAMEA11197566	ERX7315831	ERR7747648	2697049	Severe acute respiratory syndrome coronavirus 2	ftp.sra.ebi.ac.uk/vol1/run/ERR774/ERR7747648/Ghana_WACCBIP_GS915_2021.fastq.gz
PRJEB49489	SAMEA11197567	ERX7315833	ERR7747650	2697049	Severe acute respiratory syndrome coronavirus 2	ftp.sra.ebi.ac.uk/vol1/run/ERR774/ERR7747650/Ghana_WACCBIP_GS917_2021.fastq.gz
PRJEB49489	SAMEA11197568	ERX7315835	ERR7747652	2697049	Severe acute respiratory syndrome coronavirus 2	ftp.sra.ebi.ac.uk/vol1/run/ERR774/ERR7747652/Ghana_WACCBIP_GS918_2021.fastq.gz
PRJEB49489	SAMEA11197569	ERX7315836	ERR7747653	2697049	Severe acute respiratory syndrome coronavirus 2	ftp.sra.ebi.ac.uk/vol1/run/ERR774/ERR7747653/Ghana_WACCBIP_GS919_2021.fastq.gz
PRJEB49489	SAMEA11197570	ERX7315837	ERR7747654	2697049	Severe acute respiratory syndrome coronavirus 2	ftp.sra.ebi.ac.uk/vol1/run/ERR774/ERR7747654/Ghana_WACCBIP_GS92_2021.fastq.gz
PRJEB49489	SAMEA11197571	ERX7315838	ERR7747655	2697049	Severe acute respiratory syndrome coronavirus 2	ftp.sra.ebi.ac.uk/vol1/run/ERR774/ERR7747655/Ghana_WACCBIP_GS920_2021.fastq.gz
PRJEB49489	SAMEA11197572	ERX7315839	ERR7747656	2697049	Severe acute respiratory syndrome coronavirus 2	ftp.sra.ebi.ac.uk/vol1/run/ERR774/ERR7747656/Ghana_WACCBIP_GS921_2021.fastq.gz
PRJEB49489	SAMEA11197573	ERX7315841	ERR7747658	2697049	Severe acute respiratory syndrome coronavirus 2	ftp.sra.ebi.ac.uk/vol1/run/ERR774/ERR7747658/Ghana_WACCBIP_GS922_2021.fastq.gz
PRJEB49489	SAMEA11197574	ERX7315842	ERR7747659	2697049	Severe acute respiratory syndrome coronavirus 2	ftp.sra.ebi.ac.uk/vol1/run/ERR774/ERR7747659/Ghana_WACCBIP_GS923_2021.fastq.gz
PRJEB49489	SAMEA11197575	ERX7315843	ERR7747660	2697049	Severe acute respiratory syndrome coronavirus 2	ftp.sra.ebi.ac.uk/vol1/run/ERR774/ERR7747660/Ghana_WACCBIP_GS924_2021.fastq.gz
PRJEB49489	SAMEA11197576	ERX7315844	ERR7747661	2697049	Severe acute respiratory syndrome coronavirus 2	ftp.sra.ebi.ac.uk/vol1/run/ERR774/ERR7747661/Ghana_WACCBIP_GS925_2021.fastq.gz
PRJEB49489	SAMEA11197577	ERX7315845	ERR7747662	2697049	Severe acute respiratory syndrome coronavirus 2	ftp.sra.ebi.ac.uk/vol1/run/ERR774/ERR7747662/Ghana_WACCBIP_GS926_2021.fastq.gz
PRJEB49489	SAMEA11197578	ERX7315847	ERR7747664	2697049	Severe acute respiratory syndrome coronavirus 2	ftp.sra.ebi.ac.uk/vol1/run/ERR774/ERR7747664/Ghana_WACCBIP_GS927_2021.fastq.gz
PRJEB49489	SAMEA11197579	ERX7315848	ERR7747665	2697049	Severe acute respiratory syndrome coronavirus 2	ftp.sra.ebi.ac.uk/vol1/run/ERR774/ERR7747665/Ghana_WACCBIP_GS928_2021.fastq.gz
PRJEB49489	SAMEA11197580	ERX7315849	ERR7747666	2697049	Severe acute respiratory syndrome coronavirus 2	ftp.sra.ebi.ac.uk/vol1/run/ERR774/ERR7747666/Ghana_WACCBIP_GS929_2021.fastq.gz
PRJEB49489	SAMEA11197581	ERX7315851	ERR7747668	2697049	Severe acute respiratory syndrome coronavirus 2	ftp.sra.ebi.ac.uk/vol1/run/ERR774/ERR7747668/Ghana_WACCBIP_GS930_2021.fastq.gz
PRJEB49489	SAMEA11197582	ERX7315852	ERR7747669	2697049	Severe acute respiratory syndrome coronavirus 2	ftp.sra.ebi.ac.uk/vol1/run/ERR774/ERR7747669/Ghana_WACCBIP_GS931_2021.fastq.gz
PRJEB49489	SAMEA11197583	ERX7315854	ERR7747671	2697049	Severe acute respiratory syndrome coronavirus 2	ftp.sra.ebi.ac.uk/vol1/run/ERR774/ERR7747671/Ghana_WACCBIP_GS932_2021.fastq.gz
PRJEB49489	SAMEA11197584	ERX7315856	ERR7747673	2697049	Severe acute respiratory syndrome coronavirus 2	ftp.sra.ebi.ac.uk/vol1/run/ERR774/ERR7747673/Ghana_WACCBIP_GS938_2021.fastq.gz
PRJEB49489	SAMEA11197585	ERX7315858	ERR7747675	2697049	Severe acute respiratory syndrome coronavirus 2	ftp.sra.ebi.ac.uk/vol1/run/ERR774/ERR7747675/Ghana_WACCBIP_GS939_2021.fastq.gz
PRJEB49489	SAMEA11197586	ERX7315859	ERR7747676	2697049	Severe acute respiratory syndrome coronavirus 2	ftp.sra.ebi.ac.uk/vol1/run/ERR774/ERR7747676/Ghana_WACCBIP_GS941_2021.fastq.gz
PRJEB49489	SAMEA11197587	ERX7315861	ERR7747678	2697049	Severe acute respiratory syndrome coronavirus 2	ftp.sra.ebi.ac.uk/vol1/run/ERR774/ERR7747678/Ghana_WACCBIP_GS942_2021.fastq.gz
PRJEB49489	SAMEA11197588	ERX7315862	ERR7747679	2697049	Severe acute respiratory syndrome coronavirus 2	ftp.sra.ebi.ac.uk/vol1/run/ERR774/ERR7747679/Ghana_WACCBIP_GS943_2021.fastq.gz
PRJEB49489	SAMEA11197589	ERX7315864	ERR7747681	2697049	Severe acute respiratory syndrome coronavirus 2	ftp.sra.ebi.ac.uk/vol1/run/ERR774/ERR7747681/Ghana_WACCBIP_GS944_2021.fastq.gz
PRJEB49489	SAMEA11197590	ERX7315867	ERR7747684	2697049	Severe acute respiratory syndrome coronavirus 2	ftp.sra.ebi.ac.uk/vol1/run/ERR774/ERR7747684/Ghana_WACCBIP_GS945_2021.fastq.gz
PRJEB49489	SAMEA11197591	ERX7315868	ERR7747685	2697049	Severe acute respiratory syndrome coronavirus 2	ftp.sra.ebi.ac.uk/vol1/run/ERR774/ERR7747685/Ghana_WACCBIP_GS946_2021.fastq.gz
PRJEB49489	SAMEA11197592	ERX7315869	ERR7747686	2697049	Severe acute respiratory syndrome coronavirus 2	ftp.sra.ebi.ac.uk/vol1/run/ERR774/ERR7747686/Ghana_WACCBIP_GS948_2021.fastq.gz
PRJEB49489	SAMEA11197593	ERX7315871	ERR7747688	2697049	Severe acute respiratory syndrome coronavirus 2	ftp.sra.ebi.ac.uk/vol1/run/ERR774/ERR7747688/Ghana_WACCBIP_GS949_2021.fastq.gz
PRJEB49489	SAMEA11197595	ERX7315872	ERR7747689	2697049	Severe acute respiratory syndrome coronavirus 2	ftp.sra.ebi.ac.uk/vol1/run/ERR774/ERR7747689/Ghana_WACCBIP_GS952_2021.fastq.gz
PRJEB49489	SAMEA11197596	ERX7315874	ERR7747691	2697049	Severe acute respiratory syndrome coronavirus 2	ftp.sra.ebi.ac.uk/vol1/run/ERR774/ERR7747691/Ghana_WACCBIP_GS953_2021.fastq.gz
PRJEB49489	SAMEA11197597	ERX7315876	ERR7747693	2697049	Severe acute respiratory syndrome coronavirus 2	ftp.sra.ebi.ac.uk/vol1/run/ERR774/ERR7747693/Ghana_WACCBIP_GS955_2021.fastq.gz
PRJEB49489	SAMEA11197598	ERX7315878	ERR7747695	2697049	Severe acute respiratory syndrome coronavirus 2	ftp.sra.ebi.ac.uk/vol1/run/ERR774/ERR7747695/Ghana_WACCBIP_GS956_2021.fastq.gz
PRJEB49489	SAMEA11197599	ERX7315879	ERR7747696	2697049	Severe acute respiratory syndrome coronavirus 2	ftp.sra.ebi.ac.uk/vol1/run/ERR774/ERR7747696/Ghana_WACCBIP_GS957_2021.fastq.gz
PRJEB49489	SAMEA11197600	ERX7315881	ERR7747698	2697049	Severe acute respiratory syndrome coronavirus 2	ftp.sra.ebi.ac.uk/vol1/run/ERR774/ERR7747698/Ghana_WACCBIP_GS958_2021.fastq.gz
PRJEB49489	SAMEA11197601	ERX7315882	ERR7747699	2697049	Severe acute respiratory syndrome coronavirus 2	ftp.sra.ebi.ac.uk/vol1/run/ERR774/ERR7747699/Ghana_WACCBIP_GS960_2021.fastq.gz
PRJEB49489	SAMEA11197602	ERX7315884	ERR7747701	2697049	Severe acute respiratory syndrome coronavirus 2	ftp.sra.ebi.ac.uk/vol1/run/ERR774/ERR7747701/Ghana_WACCBIP_GS961_2021.fastq.gz
PRJEB49489	SAMEA11197603	ERX7315886	ERR7747703	2697049	Severe acute respiratory syndrome coronavirus 2	ftp.sra.ebi.ac.uk/vol1/run/ERR774/ERR7747703/Ghana_WACCBIP_GS962_2021.fastq.gz
PRJEB49489	SAMEA11197604	ERX7315888	ERR7747705	2697049	Severe acute respiratory syndrome coronavirus 2	ftp.sra.ebi.ac.uk/vol1/run/ERR774/ERR7747705/Ghana_WACCBIP_GS965_2021.fastq.gz
PRJEB49489	SAMEA11197605	ERX7315890	ERR7747707	2697049	Severe acute respiratory syndrome coronavirus 2	ftp.sra.ebi.ac.uk/vol1/run/ERR774/ERR7747707/Ghana_WACCBIP_GS966_2021.fastq.gz
PRJEB49489	SAMEA11197606	ERX7315891	ERR7747708	2697049	Severe acute respiratory syndrome coronavirus 2	ftp.sra.ebi.ac.uk/vol1/run/ERR774/ERR7747708/Ghana_WACCBIP_GS967_2021.fastq.gz
PRJEB49489	SAMEA11197607	ERX7315892	ERR7747709	2697049	Severe acute respiratory syndrome coronavirus 2	ftp.sra.ebi.ac.uk/vol1/run/ERR774/ERR7747709/Ghana_WACCBIP_GS969_2021.fastq.gz
PRJEB49489	SAMEA11197608	ERX7315894	ERR7747711	2697049	Severe acute respiratory syndrome coronavirus 2	ftp.sra.ebi.ac.uk/vol1/run/ERR774/ERR7747711/Ghana_WACCBIP_GS970_2021.fastq.gz
PRJEB49489	SAMEA11197609	ERX7315896	ERR7747713	2697049	Severe acute respiratory syndrome coronavirus 2	ftp.sra.ebi.ac.uk/vol1/run/ERR774/ERR7747713/Ghana_WACCBIP_GS972_2021.fastq.gz
PRJEB49489	SAMEA11197610	ERX7315898	ERR7747715	2697049	Severe acute respiratory syndrome coronavirus 2	ftp.sra.ebi.ac.uk/vol1/run/ERR774/ERR7747715/Ghana_WACCBIP_GS974_2021.fastq.gz
PRJEB49489	SAMEA11197611	ERX7315899	ERR7747716	2697049	Severe acute respiratory syndrome coronavirus 2	ftp.sra.ebi.ac.uk/vol1/run/ERR774/ERR7747716/Ghana_WACCBIP_GS975_2021.fastq.gz
PRJEB49489	SAMEA11197612	ERX7315900	ERR7747717	2697049	Severe acute respiratory syndrome coronavirus 2	ftp.sra.ebi.ac.uk/vol1/run/ERR774/ERR7747717/Ghana_WACCBIP_GS978_2021.fastq.gz
PRJEB49489	SAMEA11197613	ERX7315902	ERR7747719	2697049	Severe acute respiratory syndrome coronavirus 2	ftp.sra.ebi.ac.uk/vol1/run/ERR774/ERR7747719/Ghana_WACCBIP_GS98_2021.fastq.gz
PRJEB49489	SAMEA11197614	ERX7315903	ERR7747720	2697049	Severe acute respiratory syndrome coronavirus 2	ftp.sra.ebi.ac.uk/vol1/run/ERR774/ERR7747720/Ghana_WACCBIP_GS981_2021.fastq.gz
PRJEB49489	SAMEA11197615	ERX7315904	ERR7747721	2697049	Severe acute respiratory syndrome coronavirus 2	ftp.sra.ebi.ac.uk/vol1/run/ERR774/ERR7747721/Ghana_WACCBIP_GS982_2021.fastq.gz
PRJEB49489	SAMEA11197616	ERX7315905	ERR7747722	2697049	Severe acute respiratory syndrome coronavirus 2	ftp.sra.ebi.ac.uk/vol1/run/ERR774/ERR7747722/Ghana_WACCBIP_GS983_2021.fastq.gz
PRJEB49489	SAMEA11197617	ERX7315907	ERR7747724	2697049	Severe acute respiratory syndrome coronavirus 2	ftp.sra.ebi.ac.uk/vol1/run/ERR774/ERR7747724/Ghana_WACCBIP_GS984_2021.fastq.gz
PRJEB49489	SAMEA11197618	ERX7315908	ERR7747725	2697049	Severe acute respiratory syndrome coronavirus 2	ftp.sra.ebi.ac.uk/vol1/run/ERR774/ERR7747725/Ghana_WACCBIP_GS985_2021.fastq.gz
PRJEB49489	SAMEA11197619	ERX7315910	ERR7747727	2697049	Severe acute respiratory syndrome coronavirus 2	ftp.sra.ebi.ac.uk/vol1/run/ERR774/ERR7747727/Ghana_WACCBIP_GS989_2021.fastq.gz
PRJEB49489	SAMEA11197620	ERX7315911	ERR7747728	2697049	Severe acute respiratory syndrome coronavirus 2	ftp.sra.ebi.ac.uk/vol1/run/ERR774/ERR7747728/Ghana_WACCBIP_GS99_2021.fastq.gz
PRJEB49489	SAMEA11197621	ERX7315913	ERR7747730	2697049	Severe acute respiratory syndrome coronavirus 2	ftp.sra.ebi.ac.uk/vol1/run/ERR774/ERR7747730/Ghana_WACCBIP_GS990_2021.fastq.gz
PRJEB49489	SAMEA11197622	ERX7315914	ERR7747731	2697049	Severe acute respiratory syndrome coronavirus 2	ftp.sra.ebi.ac.uk/vol1/run/ERR774/ERR7747731/Ghana_WACCBIP_GS991_2021.fastq.gz
PRJEB49489	SAMEA11197623	ERX7315916	ERR7747733	2697049	Severe acute respiratory syndrome coronavirus 2	ftp.sra.ebi.ac.uk/vol1/run/ERR774/ERR7747733/Ghana_WACCBIP_GS993_2021.fastq.gz
PRJEB49489	SAMEA11197624	ERX7315917	ERR7747734	2697049	Severe acute respiratory syndrome coronavirus 2	ftp.sra.ebi.ac.uk/vol1/run/ERR774/ERR7747734/Ghana_WACCBIP_GS997_2021.fastq.gz
PRJEB49489	SAMEA11197625	ERX7315919	ERR7747736	2697049	Severe acute respiratory syndrome coronavirus 2	ftp.sra.ebi.ac.uk/vol1/run/ERR774/ERR7747736/Ghana_WACCBIP_GS999_2021.fastq.gz
PRJEB49489	SAMEA11196612	ERX8863698	ERR9321699	2697049	Severe acute respiratory syndrome coronavirus 2	ftp.sra.ebi.ac.uk/vol1/run/ERR932/ERR9321699/Ghana_UHAS_G441_2020.fastq.gz
PRJEB49489	SAMEA11196652	ERX8863699	ERR9321700	2697049	Severe acute respiratory syndrome coronavirus 2	ftp.sra.ebi.ac.uk/vol1/run/ERR932/ERR9321700/Ghana_UHAS_U413_2020.fastq.gz
PRJEB49489	SAMEA11196613	ERX8863700	ERR9321701	2697049	Severe acute respiratory syndrome coronavirus 2	ftp.sra.ebi.ac.uk/vol1/run/ERR932/ERR9321701/Ghana_UHAS_G541_2020.fastq.gz
PRJEB49489	SAMEA11196659	ERX8863701	ERR9321702	2697049	Severe acute respiratory syndrome coronavirus 2	ftp.sra.ebi.ac.uk/vol1/run/ERR932/ERR9321702/Ghana_UHAS_W538_2020.fastq.gz
PRJEB49489	SAMEA11196620	ERX8863702	ERR9321703	2697049	Severe acute respiratory syndrome coronavirus 2	ftp.sra.ebi.ac.uk/vol1/run/ERR932/ERR9321703/Ghana_UHAS_I034_2020.fastq.gz
PRJEB49489	SAMEA11197594	ERX8863703	ERR9321704	2697049	Severe acute respiratory syndrome coronavirus 2	ftp.sra.ebi.ac.uk/vol1/run/ERR932/ERR9321704/Ghana_WACCBIP_GS950_2021.fastq.gz
PRJEB49489	SAMEA11196622	ERX8863704	ERR9321705	2697049	Severe acute respiratory syndrome coronavirus 2	ftp.sra.ebi.ac.uk/vol1/run/ERR932/ERR9321705/Ghana_UHAS_K075_2020.fastq.gz
PRJEB49489	SAMEA11196625	ERX8863705	ERR9321706	2697049	Severe acute respiratory syndrome coronavirus 2	ftp.sra.ebi.ac.uk/vol1/run/ERR932/ERR9321706/Ghana_UHAS_M161_2020.fastq.gz
PRJEB49489	SAMEA11196626	ERX8863706	ERR9321707	2697049	Severe acute respiratory syndrome coronavirus 2	ftp.sra.ebi.ac.uk/vol1/run/ERR932/ERR9321707/Ghana_UHAS_M238_2020.fastq.gz
